# Supplementary material for: Identification and validation of poly-metabolite scores for diets high in ultra-processed food: An observational study and post-hoc randomized controlled crossover-feeding trial
Source: PLoS Med. 2025 May 20;22(5):e1004560. doi: 10.1371/journal.pmed.1004560 (PMC12091781; doi:10.1371/journal.pmed.1004560)
Supplement: S1 Table — (XLSX) [file pmed.1004560.s006.xlsx]

## Sheet: TableS1. Top10UPFsubgroups
Table S1. Contribution of the top ten food codes to percentage of energy from ultra-processed foods (Nova 4)
Rank order	Food code	Food description	Nova4 kcal	% energy from Nova4
1	13110100	Ice cream, regular, flavors other than chocolate	85008.4	1.91962
2	51150000	Roll, white, soft	63145.4	1.42592
3	71201010	White potato, chips	53484.2	1.20775
4	51180010	Bagel	52071.4	1.17585
5	83107000	Mayonnaise, regular	51140.3	1.15482
6	51601020	Bread, multigrain	47657.6	1.07618
7	54408010	Pretzels, hard	45998.4	1.03871
8	14410200	Cheese, processed, American or Cheddar type	44078	0.99535
9	71401030	White potato, English fries, from frozen, deep fried	43412.7	0.98032
10	92410310	Soft drink, cola-type	42893.9	0.96861
