# Supplementary material for: Identification and validation of poly-metabolite scores for diets high in ultra-processed food: An observational study and post-hoc randomized controlled crossover-feeding trial
Source: PLoS Med. 2025 May 20;22(5):e1004560. doi: 10.1371/journal.pmed.1004560 (PMC12091781; doi:10.1371/journal.pmed.1004560)
Supplement: S2 Table — (XLSX) [file pmed.1004560.s007.xlsx]

## Sheet: TableS2. Serum-UPF metabolites
Table S2. Serum metabolites significantly correlated with percentage energy from ultra-processed food intake
Metabolites	Super pathway	Sub pathway	Correlation	P-value	Statistic	n	Method	FDR corrected P-value
N-Acetyl-L-aspartic acid	Amino Acid	Alanine and Aspartate Metabolism	0.14514	0.000100508	3.91153	718	spearman	0.000894237
Hydroxylated lecithin	Amino Acid	Alanine and Aspartate Metabolism	0.143056	0.000126629	3.85418	718	spearman	0.00109592
L-Glutamine	Amino Acid	Glutamate Metabolism	0.132388	0.000393454	3.56141	718	spearman	0.0028163
4-Hydroxy-L-glutamic acid	Amino Acid	Glutamate Metabolism	0.130483	0.000477632	3.50928	718	spearman	0.00320215
D-alpha-Aminobutyric acid	Amino Acid	Glutathione Metabolism	-0.198545	9.01343e-08	-5.40166	718	spearman	2.45428e-06
2-hydroxybutyrate/2-hydroxyisobutyrate	Amino Acid	Glutathione Metabolism	-0.131401	0.000435159	-3.5344	718	spearman	0.00300196
L-Cysteinylglycine disulfide	Amino Acid	Glutathione Metabolism	0.1258	0.000760992	3.38126	718	spearman	0.00448223
Sarcosine	Amino Acid	Glycine, Serine and Threonine Metabolism	-0.12039	0.00127854	-3.23368	718	spearman	0.00683805
1-methyl-5-imidazolelactate	Amino Acid	Histidine Metabolism	-0.117255	0.00171103	-3.14828	718	spearman	0.00871072
3-Methylglutarylcarnitine 2	Amino Acid	Leucine, Isoleucine and Valine Metabolism	0.187965	4.2958e-07	5.10295	718	spearman	9.29455e-06
Ketoleucine	Amino Acid	Leucine, Isoleucine and Valine Metabolism	-0.14497	0.000102437	-3.90684	718	spearman	0.000902959
2,3-dihydroxy-2-methylbutyrate	Amino Acid	Leucine, Isoleucine and Valine Metabolism	-0.135083	0.000297741	-3.63525	718	spearman	0.0022496
2-Hydroxy-3-methylbutyric acid	Amino Acid	Leucine, Isoleucine and Valine Metabolism	-0.134757	0.000308024	-3.62633	718	spearman	0.00230897
Beta-hydroxyisovaleroylcarnitine or Hydroxyisovaleroyl carnitine	Amino Acid	Leucine, Isoleucine and Valine Metabolism	-0.12775	0.000628028	-3.43453	718	spearman	0.00395949
alpha-Ketoisovaleric acid	Amino Acid	Leucine, Isoleucine and Valine Metabolism	-0.127125	0.000668076	-3.41746	718	spearman	0.00410328
Tiglylcarnitine	Amino Acid	Leucine, Isoleucine and Valine Metabolism	-0.125777	0.000762733	-3.38063	718	spearman	0.00448223
Pipecolic acid	Amino Acid	Lysine Metabolism	-0.301026	2.11773e-16	-8.41716	718	spearman	1.00804e-13
(S)C(S)S-S-Methylcysteine sulfoxide	Amino Acid	Methionine, Cysteine, SAM and Taurine Metabolism	-0.230128	5.04305e-10	-6.30551	718	spearman	2.82411e-08
Methylcysteine	Amino Acid	Methionine, Cysteine, SAM and Taurine Metabolism	-0.151331	4.96756e-05	-4.08219	718	spearman	0.000514034
5-Methylthioribose	Amino Acid	Methionine, Cysteine, SAM and Taurine Metabolism	0.123541	0.000947439	3.3196	718	spearman	0.00524396
N-(3-acetamidopropyl)pyrrolidin-2-one	Amino Acid	Polyamine Metabolism	-0.13759	0.000228666	-3.70402	718	spearman	0.00178434
N-acetyl-isoputreanine	Amino Acid	Polyamine Metabolism	-0.125863	0.000756316	-3.38299	718	spearman	0.00448223
Indole-3-propionic acid	Amino Acid	Tryptophan Metabolism	-0.205773	2.95041e-08	-5.60683	718	spearman	1.0803e-06
Indolelactic acid	Amino Acid	Tryptophan Metabolism	-0.170647	4.5992e-06	-4.61797	718	spearman	7.42108e-05
Picolinic acid	Amino Acid	Tryptophan Metabolism	-0.143821	0.000116384	-3.8752	718	spearman	0.00101649
Gentisic acid	Amino Acid	Tyrosine Metabolism	-0.223852	1.50635e-09	-6.12434	718	spearman	7.54762e-08
3-Methoxytyrosine	Amino Acid	Tyrosine Metabolism	0.164503	1.01026e-05	4.44698	718	spearman	0.000139387
Tyramine-O-sulfate	Amino Acid	Tyrosine Metabolism	0.12671	0.000695965	3.40613	718	spearman	0.00422012
N2,N5-diacetylornithine	Amino Acid	Urea cycle; Arginine and Proline Metabolism	-0.268942	2.79996e-13	-7.44554	718	spearman	2.42323e-11
Argininic acid	Amino Acid	Urea cycle; Arginine and Proline Metabolism	-0.171523	4.10174e-06	-4.64239	718	spearman	6.85063e-05
N-Methyl proline	Amino Acid	Urea cycle; Arginine and Proline Metabolism	-0.151786	4.71148e-05	-4.09476	718	spearman	0.000496878
N-delta-acetylornithine	Amino Acid	Urea cycle; Arginine and Proline Metabolism	-0.151717	4.74957e-05	-4.09285	718	spearman	0.000496878
L-Arginine	Amino Acid	Urea cycle; Arginine and Proline Metabolism	0.139002	0.0001967	3.74277	718	spearman	0.0016005
N6-carboxymethyllysine	Carbohydrate	Advanced Glycation End-product	0.14952	6.12246e-05	4.03222	718	spearman	0.000594754
N-Acetylglucosamine/N-Acetylgalactosamine	Carbohydrate	Aminosugar Metabolism	0.166433	7.91392e-06	4.50064	718	spearman	0.000115908
1,5-Anhydrosorbitol	Carbohydrate	Glycolysis, Gluconeogenesis, and Pyruvate Metabolism	0.194836	1.57365e-07	5.29673	718	spearman	3.84131e-06
Arabonate/xylonate	Carbohydrate	Pentose Metabolism	-0.149984	5.80456e-05	-4.04502	718	spearman	0.000575022
Oxalic acid	Cofactors and Vitamins	Ascorbate and Aldarate Metabolism	-0.174985	2.59441e-06	-4.73901	718	spearman	4.66014e-05
L-threonic Acid	Cofactors and Vitamins	Ascorbate and Aldarate Metabolism	-0.160427	1.67655e-05	-4.33384	718	spearman	0.00021281
Trigonelline	Cofactors and Vitamins	Nicotinate and Nicotinamide Metabolism	-0.137635	0.00022759	-3.70524	718	spearman	0.00178434
delta-CEHC	Cofactors and Vitamins	Tocopherol Metabolism	0.254606	5.17823e-12	7.02031	718	spearman	3.5212e-10
Gamma-CEHC	Cofactors and Vitamins	Tocopherol Metabolism	0.213285	8.8468e-09	5.82111	718	spearman	3.80995e-07
Gamma- or Beta-Tocopherol	Cofactors and Vitamins	Tocopherol Metabolism	0.126846	0.000686741	3.40983	718	spearman	0.00419088
Carotene diol (1)	Cofactors and Vitamins	Vitamin A Metabolism	-0.321793	1.21924e-18	-9.0625	718	spearman	1.16072e-15
beta-cryptoxanthin	Cofactors and Vitamins	Vitamin A Metabolism	-0.293332	1.29189e-15	-8.18148	718	spearman	2.45976e-13
carotene diol (2)	Cofactors and Vitamins	Vitamin A Metabolism	-0.291461	1.98927e-15	-8.12442	718	spearman	3.15631e-13
Phosphate	Energy	Oxidative Phosphorylation	-0.147929	7.34267e-05	-3.98833	718	spearman	0.000678662
Succinylcarnitine	Energy	TCA Cycle	0.161059	1.55114e-05	4.35137	718	spearman	0.000199552
Glutaconic acid	Energy	TCA Cycle	-0.135657	0.000280391	-3.65099	718	spearman	0.00215268
Homocitric acid	Energy	TCA Cycle	-0.117913	0.00161045	-3.16619	718	spearman	0.00836144
Epiandrosterone	Lipid	Androgenic Steroids	-0.142633	0.000132655	-3.84255	718	spearman	0.00113772
Ceramide (d18:1/18:0)	Lipid	Ceramides	0.16144	1.47989e-05	4.36195	718	spearman	0.000192994
DG(18:2(9Z,12Z)/18:2(9Z,12Z)/0:0)	Lipid	Diacylglycerol	0.157086	2.51603e-05	4.2413	718	spearman	0.000288586
1-oleoyl-3-linoleoyl-glycerol	Lipid	Diacylglycerol	0.132008	0.000409026	3.55103	718	spearman	0.00288072
1-oleoyl-2-linoleoyl-glycerol	Lipid	Diacylglycerol	0.121145	0.00119075	3.25424	718	spearman	0.0064409
SM(d18:0/16:0)	Lipid	Dihydrosphingomyelins	-0.118918	0.00146732	-3.19355	718	spearman	0.00776049
N-oleoylserine	Lipid	Endocannabinoid	-0.117736	0.00163693	-3.16138	718	spearman	0.00842354
O-Adipoylcarnitine	Lipid	Fatty Acid Metabolism (Acyl Carnitine, Dicarboxylate)	0.203864	3.97834e-08	5.55255	718	spearman	1.35263e-06
suberoylcarnitine	Lipid	Fatty Acid Metabolism (Acyl Carnitine, Dicarboxylate)	0.148532	6.85511e-05	4.00497	718	spearman	0.000646145
cis-3,4-methyleneheptanoylcarnitine	Lipid	Fatty Acid Metabolism (Acyl Carnitine, Medium Chain)	0.159978	1.77125e-05	4.32142	718	spearman	0.000221872
Oxoadipic acid	Lipid	Fatty Acid Metabolism (Acyl Carnitine, Medium Chain)	0.131842	0.000416055	3.54646	718	spearman	0.00289113
9-Decenoylcarnitine	Lipid	Fatty Acid Metabolism (Acyl Carnitine, Monounsaturated)	0.197999	9.79078e-08	5.38619	718	spearman	2.58912e-06
trans-2-Dodecenoylcarnitine	Lipid	Fatty Acid Metabolism (Acyl Carnitine, Monounsaturated)	0.193	2.06539e-07	5.24487	718	spearman	4.79574e-06
Linoleyl carnitine	Lipid	Fatty Acid Metabolism (Acyl Carnitine, Polyunsaturated)	0.124544	0.000859976	3.34698	718	spearman	0.004953
Docosahexaenoylcholine	Lipid	Fatty Acid Metabolism (Acyl Choline)	-0.118498	0.00152562	-3.18212	718	spearman	0.00798018
cis-3,4-methyleneheptanoylglycine	Lipid	Fatty Acid Metabolism (Acyl Glycine)	0.130217	0.000490651	3.502	718	spearman	0.00326643
cis-3,4-methyleneheptanoate	Lipid	Fatty Acid, Branched	0.117422	0.00168505	3.15281	718	spearman	0.00862458
branched chain 14:0 dicarboxylic acid**	Lipid	Fatty Acid, Dicarboxylate	-0.2859	7.0394e-15	-7.95547	718	spearman	9.57359e-13
hydroxy-CMPF*	Lipid	Fatty Acid, Dicarboxylate	-0.163077	1.2078e-05	-4.40738	718	spearman	0.000161948
3-Carboxy-4-methyl-5-propyl-2-furanpropionic acid	Lipid	Fatty Acid, Dicarboxylate	-0.156872	2.58165e-05	-4.23537	718	spearman	0.000292587
D-2-Hydroxyglutarate	Lipid	Fatty Acid, Dicarboxylate	-0.142218	0.000138838	-3.83112	718	spearman	0.00116968
Dodecanedioic acid	Lipid	Fatty Acid, Dicarboxylate	0.119558	0.00138229	3.211	718	spearman	0.00735164
4-Deoxythreonic acid	Lipid	Fatty Acid, Dihydroxy	-0.203415	4.26617e-08	-5.53981	718	spearman	1.40048e-06
Erucic acid	Lipid	Long Chain Monounsaturated Fatty Acid	-0.159446	1.89027e-05	-4.30667	718	spearman	0.000233706
heneicosapentaenoate (21:5n3)	Lipid	Long Chain Polyunsaturated Fatty Acid (n3 and n6)	-0.165605	8.79026e-06	-4.47763	718	spearman	0.0001249
Docosahexaenoic acid	Lipid	Long Chain Polyunsaturated Fatty Acid (n3 and n6)	-0.146578	8.55516e-05	-3.9511	718	spearman	0.000783126
Eicosapentaenoic acid	Lipid	Long Chain Polyunsaturated Fatty Acid (n3 and n6)	-0.129843	0.000509501	-3.49176	718	spearman	0.00336837
LysoPC(22:6(4Z,7Z,10Z,13Z,16Z,19Z)) [2]	Lipid	Lysophospholipid	-0.14243	0.000135648	-3.83695	718	spearman	0.00115301
1-eicosapentaenoylglycerophosphocholine (20:5n3)*	Lipid	Lysophospholipid	-0.139626	0.000183948	-3.7599	718	spearman	0.00150964
LysoPC(24:0)	Lipid	Lysophospholipid	-0.138194	0.000214437	-3.72059	718	spearman	0.0017178
LysoPC(22:4(7Z,10Z,13Z,16Z))	Lipid	Lysophospholipid	0.125629	0.00077382	3.37659	718	spearman	0.00451949
LysoPC(20:1(11Z))	Lipid	Lysophospholipid	-0.121476	0.00115396	-3.26328	718	spearman	0.00627754
LysoPC(O-18:0)	Lipid	Lysoplasmalogen	0.128147	0.000603729	3.44539	718	spearman	0.00383167
Undecylenic acid	Lipid	Medium Chain Fatty Acid	-0.148661	6.75511e-05	-4.00852	718	spearman	0.000643087
PC(18:0/22:5(4Z,7Z,10Z,13Z,16Z))	Lipid	Phosphatidylcholine (PC)	0.198538	9.02309e-08	5.40146	718	spearman	2.45428e-06
PC(18:0/22:4(7Z,10Z,13Z,16Z))	Lipid	Phosphatidylcholine (PC)	0.172233	3.73651e-06	4.6622	718	spearman	6.46756e-05
PC(16:0/22:6)	Lipid	Phosphatidylcholine (PC)	-0.149903	5.85894e-05	-4.04278	718	spearman	0.000575022
PC(16:0/20:5(5Z,8Z,11Z,14Z,17Z))	Lipid	Phosphatidylcholine (PC)	-0.145708	9.43307e-05	-3.92715	718	spearman	0.000847196
PC(18:0/22:5(7Z,10Z,13Z,16Z,19Z))	Lipid	Phosphatidylcholine (PC)	0.135528	0.000284195	3.64746	718	spearman	0.00216443
PC(18:0/20:3)*	Lipid	Phosphatidylcholine (PC)	0.132034	0.000407961	3.55173	718	spearman	0.00288072
PI(16:0/18:2(9Z,12Z))	Lipid	Phosphatidylinositol (PI)	0.167359	7.03249e-06	4.52639	718	spearman	0.000106269
Phosphorylcholine	Lipid	Phospholipid Metabolism	-0.152246	4.46555e-05	-4.10746	718	spearman	0.000477663
O-Phosphoethanolamine	Lipid	Phospholipid Metabolism	-0.130591	0.000472447	-3.51223	718	spearman	0.00318986
PE(P-16:0/22:6)	Lipid	Plasmalogen	-0.230156	5.01834e-10	-6.30632	718	spearman	2.82411e-08
PC(P-16:0/22:6)*	Lipid	Plasmalogen	-0.195267	1.47577e-07	-5.30891	718	spearman	3.69718e-06
PC(16:0/P-18:1(11Z))	Lipid	Plasmalogen	-0.180996	1.14614e-06	-4.90724	718	spearman	2.32154e-05
1-(1-enyl-stearoyl)-2-docosahexaenoyl-GPE (P-18:0/22:6)*	Lipid	Plasmalogen	-0.158554	2.10709e-05	-4.28195	718	spearman	0.000245898
PC(O-18:0/20:4)*	Lipid	Plasmalogen	0.158512	2.11803e-05	4.28077	718	spearman	0.000245898
PE(P-16:0/18:1(9Z))	Lipid	Plasmalogen	-0.153735	3.74979e-05	-4.14861	718	spearman	0.000419977
PC(P-18:0/22:6(4Z,7Z,10Z,13Z,16Z,19Z))	Lipid	Plasmalogen	-0.124387	0.000873193	-3.34268	718	spearman	0.00497772
PE(P-16:0/20:4)	Lipid	Plasmalogen	-0.117875	0.00161608	-3.16516	718	spearman	0.00836144
Sphingomyelin (d18:2/18:1)*	Lipid	Sphingomyelins	0.201071	6.12958e-08	5.47325	718	spearman	1.82355e-06
Sphingomyelin (d18:1/20:2, d18:2/20:1, d16:1/22:2)*	Lipid	Sphingomyelins	0.152783	4.19392e-05	4.12228	718	spearman	0.000458921
Eicosenoyl sphingomyelin* or Sphingomyelin (d18:1/20:1, d18:2/20:0)*	Lipid	Sphingomyelins	0.129644	0.000519778	3.48633	718	spearman	0.00341261
SM(d18:1/24:1(15Z))	Lipid	Sphingomyelins	-0.12746	0.000646322	-3.42661	718	spearman	0.00402156
SM(d18:1/18:1(9Z))	Lipid	Sphingomyelins	0.122878	0.00100975	3.3015	718	spearman	0.00555652
N1-methylinosine	Nucleotide	Purine Metabolism, (Hypo)Xanthine/Inosine containing	0.205292	3.18213e-08	5.59315	718	spearman	1.122e-06
1-Methyladenosine	Nucleotide	Purine Metabolism, Adenine containing	0.129137	0.000546909	3.47247	718	spearman	0.00351795
N6-Carbamoyl-L-threonyladenosine	Nucleotide	Purine Metabolism, Adenine containing	0.117105	0.00173475	3.14419	718	spearman	0.00878447
N2,N2-Dimethylguanosine	Nucleotide	Purine Metabolism, Guanine containing	0.16168	1.43658e-05	4.36861	718	spearman	0.000189947
N4-Acetylcytidine	Nucleotide	Pyrimidine Metabolism, Cytidine containing	0.129251	0.000540706	3.47558	718	spearman	0.00350172
Uridine	Nucleotide	Pyrimidine Metabolism, Uracil containing	-0.150844	5.25616e-05	-4.06874	718	spearman	0.00053805
5,6-Dihydrouridine	Nucleotide	Pyrimidine Metabolism, Uracil containing	0.133855	0.000338262	3.60161	718	spearman	0.00251582
pentoic acid*	Partially Characterized Molecules	Partially Characterized Molecules	-0.297751	4.6033e-16	-8.31662	718	spearman	1.09559e-13
Pyroglutamine*	Partially Characterized Molecules	Partially Characterized Molecules	0.150407	5.5285e-05	4.05668	718	spearman	0.000559907
gamma-Glutamylmethionine	Peptide	Gamma-glutamyl Amino Acid	0.148403	6.95715e-05	4.0014	718	spearman	0.000649334
gamma-Glutamylphenylalanine	Peptide	Gamma-glutamyl Amino Acid	0.145856	9.27768e-05	3.93123	718	spearman	0.000841176
gamma-Glutamylglycine	Peptide	Gamma-glutamyl Amino Acid	0.135878	0.000273973	3.65704	718	spearman	0.00212051
gamma-Glutamyltyrosine	Peptide	Gamma-glutamyl Amino Acid	0.132513	0.000388421	3.56485	718	spearman	0.00280134
gamma-Glutamylthreonine	Peptide	Gamma-glutamyl Amino Acid	0.129536	0.000525479	3.48336	718	spearman	0.00342641
N2-gamma-Glutamylglutamine	Peptide	Gamma-glutamyl Amino Acid	0.124047	0.000902372	3.3334	718	spearman	0.00503285
Gamma-glutamyl-alpha-lysine or X - 24240	Peptide	Gamma-glutamyl Amino Acid	0.118792	0.0014846	3.19012	718	spearman	0.00780849
Hydrocinnamic acid	Xenobiotics	Benzoate Metabolism	-0.177319	1.89535e-06	-4.80426	718	spearman	3.6824e-05
Hippuric acid	Xenobiotics	Benzoate Metabolism	-0.173611	3.11497e-06	-4.70064	718	spearman	5.49157e-05
Pyrocatechol sulfate	Xenobiotics	Benzoate Metabolism	-0.168974	5.71412e-06	-4.57136	718	spearman	9.06641e-05
4-ethylcatecholsulfate	Xenobiotics	Benzoate Metabolism	-0.126304	0.000724301	-3.39504	718	spearman	0.00436414
4-allylcatechol sulfate	Xenobiotics	Benzoate Metabolism	-0.125801	0.000760916	-3.38129	718	spearman	0.00448223
O-methoxycatechol-O-sulphate	Xenobiotics	Benzoate Metabolism	-0.124033	0.000903556	-3.33303	718	spearman	0.00503285
4-hydroxychlorothalonil	Xenobiotics	Chemical	-0.185967	5.71332e-07	-5.04676	718	spearman	1.20869e-05
3,5-dichloro-2,6-dihydroxybenzoic acid	Xenobiotics	Chemical	0.176393	2.14777e-06	4.77837	718	spearman	4.00917e-05
Diglycerol	Xenobiotics	Chemical	0.175875	2.30275e-06	4.76389	718	spearman	4.21581e-05
4-hydroxycoumarin	Xenobiotics	Drug - Cardiovascular	-0.131274	0.000440835	-3.53092	718	spearman	0.00301925
Ergothioneine	Xenobiotics	Food Component/Plant	-0.29903	3.40298e-16	-8.35586	718	spearman	1.07988e-13
Ethyl beta-D-glucopyranoside	Xenobiotics	Food Component/Plant	-0.270344	2.085e-13	-7.4874	718	spearman	1.98492e-11
Methyl beta-D-glucopyranoside	Xenobiotics	Food Component/Plant	-0.243241	4.61824e-11	-6.68674	718	spearman	2.93104e-09
4-allylphenol sulfate	Xenobiotics	Food Component/Plant	-0.224333	1.38669e-09	-6.1382	718	spearman	7.33407e-08
sulfate of piperine metabolite C18H21NO3 (3)*	Xenobiotics	Food Component/Plant	-0.21742	4.47285e-09	-5.9395	718	spearman	2.02769e-07
(R)-2,3-Dihydroxy-isovalerate	Xenobiotics	Food Component/Plant	-0.207494	2.24764e-08	-5.65584	718	spearman	8.91564e-07
N-acetylalliin*	Xenobiotics	Food Component/Plant	-0.201751	5.52057e-08	-5.49254	718	spearman	1.69535e-06
sulfate of piperine metabolite C18H21NO3 (1)*	Xenobiotics	Food Component/Plant	-0.193986	1.78522e-07	-5.27273	718	spearman	4.24882e-06
dihydrocaffeate sulfate (2)	Xenobiotics	Food Component/Plant	-0.190941	2.79281e-07	-5.1868	718	spearman	6.18314e-06
(R)C(S)S-Alliin	Xenobiotics	Food Component/Plant	-0.185535	6.07436e-07	-5.03461	718	spearman	1.25713e-05
S-Allylcysteine	Xenobiotics	Food Component/Plant	-0.178302	1.65862e-06	-4.83176	718	spearman	3.2896e-05
Piperine	Xenobiotics	Food Component/Plant	-0.172039	3.83328e-06	-4.65678	718	spearman	6.51658e-05
Proline betaine	Xenobiotics	Food Component/Plant	-0.165921	8.44553e-06	-4.4864	718	spearman	0.00012182
sulfate of piperine metabolite C16H19NO3 (2)*	Xenobiotics	Food Component/Plant	-0.164752	9.79024e-06	-4.45391	718	spearman	0.000137063
sulfate of piperine metabolite C16H19NO3 (3)*	Xenobiotics	Food Component/Plant	-0.158859	2.03046e-05	-4.2904	718	spearman	0.000244683
3-hydroxystachydrine	Xenobiotics	Food Component/Plant	-0.141323	0.000153081	-3.80653	718	spearman	0.00127836
N-acetyl-S-allyl-L-cysteine	Xenobiotics	Food Component/Plant	-0.140553	0.000166432	-3.78536	718	spearman	0.00137777
4-acetylcatechol sulfate (1)	Xenobiotics	Food Component/Plant	-0.138182	0.000214725	-3.72025	718	spearman	0.0017178
resveratrol disulfate (1)*	Xenobiotics	Food Component/Plant	-0.133265	0.000359542	-3.58543	718	spearman	0.00263295
4-acetylcatechol sulfate (2)	Xenobiotics	Food Component/Plant	-0.132961	0.000370965	-3.57711	718	spearman	0.00269587
Cinnamoylglycine	Xenobiotics	Food Component/Plant	-0.131949	0.000411532	-3.54939	718	spearman	0.00288072
1H-Indole-3-carboxaldehyde	Xenobiotics	Food Component/Plant	-0.116719	0.00179727	-3.13367	718	spearman	0.00900526
Thymol	Xenobiotics	Food Component/Plant	-0.116159	0.00189147	-3.11844	718	spearman	0.00942764
X - 21661			-0.274616	8.39826e-14	-7.61531	718	spearman	9.99393e-12
X - 12306			-0.272872	1.21983e-13	-7.56302	718	spearman	1.29031e-11
X - 24473			-0.258551	2.36153e-12	-7.13681	718	spearman	1.86949e-10
X - 11315			-0.258162	2.55288e-12	-7.12532	718	spearman	1.86949e-10
X - 26062			-0.223339	1.6451e-09	-6.10955	718	spearman	7.8307e-08
X - 07765			0.213042	9.20471e-09	5.81416	718	spearman	3.80995e-07
X - 12726			-0.206516	2.62414e-08	-5.62799	718	spearman	9.99274e-07
X - 16935			0.202697	4.76912e-08	5.51941	718	spearman	1.5134e-06
X - 25419			-0.199407	7.90623e-08	-5.42608	718	spearman	2.28083e-06
X - 19183			-0.195957	1.33131e-07	-5.3284	718	spearman	3.42543e-06
X - 12283			-0.190961	2.78491e-07	-5.18735	718	spearman	6.18314e-06
X - 23680			0.176625	2.08175e-06	4.78485	718	spearman	3.96365e-05
X - 23780			-0.170967	4.41106e-06	-4.62689	718	spearman	7.24022e-05
X - 25855			0.168794	5.84816e-06	4.56635	718	spearman	9.12697e-05
X - 13866			-0.168196	6.31646e-06	-4.5497	718	spearman	9.69883e-05
X - 25523			-0.166781	7.57106e-06	-4.51031	718	spearman	0.000112619
X - 12830			-0.163993	1.07701e-05	-4.43283	718	spearman	0.000146474
X - 18901			-0.15928	1.92896e-05	-4.30207	718	spearman	0.000235432
X - 12026			0.158552	2.10755e-05	4.2819	718	spearman	0.000245898
X - 21339			0.153117	4.03245e-05	4.13153	718	spearman	0.000446383
X - 11880			0.152382	4.39541e-05	4.1112	718	spearman	0.000475503
X - 12117			0.149966	5.81669e-05	4.04452	718	spearman	0.000575022
X - 23587			-0.148968	6.52216e-05	-4.01699	718	spearman	0.000627182
X - 25217			-0.137597	0.000228496	-3.70421	718	spearman	0.00178434
X - 25810			-0.133697	0.000343839	-3.59728	718	spearman	0.00253748
X - 11308			0.130732	0.000465727	3.5161	718	spearman	0.00316694
X - 25371			0.128914	0.000559246	3.46637	718	spearman	0.00357317
X - 19141			0.127579	0.000638755	3.42986	718	spearman	0.00400062
X - 15728			-0.127284	0.000657652	-3.42181	718	spearman	0.00406548
X - 12096			0.125218	0.00080547	3.36537	718	spearman	0.00467566
X - 23655			-0.1245	0.000863653	-3.34577	718	spearman	0.004953
X - 21839			-0.124081	0.000899348	-3.33435	718	spearman	0.00503285
X - 22162			-0.124028	0.000904009	-3.33289	718	spearman	0.00503285
X - 12906			-0.121831	0.00111579	-3.27295	718	spearman	0.00610476
X - 13695			-0.121033	0.00120343	-3.25119	718	spearman	0.00647271
X - 24337			0.116822	0.00178036	3.13648	718	spearman	0.00896776
*Indicates a compound that has not been confirmed based on a standard, but Metabolon Inc. is confident in its identity. (Not Tier 1)
**Indicates a compound for which a standard is not available, but Metabolon Inc. is reasonably confident in its identity or the information provided. (Not Tier 1)
