# Supplementary material for: Identification and validation of poly-metabolite scores for diets high in ultra-processed food: An observational study and post-hoc randomized controlled crossover-feeding trial
Source: PLoS Med. 2025 May 20;22(5):e1004560. doi: 10.1371/journal.pmed.1004560 (PMC12091781; doi:10.1371/journal.pmed.1004560)
Supplement: S3 Table — (XLSX) [file pmed.1004560.s008.xlsx]

## Sheet: TableS3. Urine-UPF
Table S3. 24-hour urine metabolites significantly correlated with percentage energy from UPF intake
Metabolites	Super pathway	Sub pathway	Correlation	P-value	Statistic	n	Method	FDR corrected P-value
N-methylalanine	Amino Acid	Alanine and Aspartate Metabolism	-0.221556	2.23e-09	-6.05827	718	spearman	7.03047e-08
L-Alanine	Amino Acid	Alanine and Aspartate Metabolism	0.156185	2.80325e-05	4.21636	718	spearman	0.000206098
Hydroxylated lecithin	Amino Acid	Alanine and Aspartate Metabolism	0.132394	0.000393195	3.56159	718	spearman	0.00195474
L-Glutamine	Amino Acid	Glutamate Metabolism	0.137946	0.000220179	3.71378	718	spearman	0.00122924
L-Cysteinylglycine disulfide	Amino Acid	Glutathione Metabolism	0.129047	0.000551886	3.46999	718	spearman	0.00261895
Cysteinylglycine	Amino Acid	Glutathione Metabolism	0.122087	0.00108895	3.27993	718	spearman	0.00463861
L-Threonine	Amino Acid	Glycine, Serine and Threonine Metabolism	0.119869	0.0013427	3.21946	718	spearman	0.00545439
Methylguanidine	Amino Acid	Guanidino and Acetamido Metabolism	0.178338	1.65034e-06	4.83279	718	spearman	1.88688e-05
Guanidinosuccinic acid	Amino Acid	Guanidino and Acetamido Metabolism	-0.12252	0.00104492	-3.29173	718	spearman	0.00450784
1-methyl-5-imidazolelactate	Amino Acid	Histidine Metabolism	-0.162818	1.24744e-05	-4.40018	718	spearman	0.000105973
Imidazolelactic acid	Amino Acid	Histidine Metabolism	-0.131183	0.000444929	-3.52843	718	spearman	0.00215049
3-Methylhistidine	Amino Acid	Histidine Metabolism	-0.127795	0.000625183	-3.43578	718	spearman	0.00292686
Imidazoleacetic acid	Amino Acid	Histidine Metabolism	-0.121161	0.00118891	-3.25469	718	spearman	0.00499694
Pi-Methylimidazoleacetic acid	Amino Acid	Histidine Metabolism	-0.116732	0.00179516	-3.13402	718	spearman	0.0068795
N-acetyl-3-methylhistidine*	Amino Acid	Histidine Metabolism	-0.115284	0.0020478	-3.09464	718	spearman	0.00766401
N-lactoyl histidine	Amino Acid	Lactoyl Amino Acid	0.128792	0.000566145	3.46302	718	spearman	0.00267022
(R) 2,3-Dihydroxy-3-methylvalerate	Amino Acid	Leucine, Isoleucine and Valine Metabolism	-0.243043	4.7926e-11	-6.68097	718	spearman	2.94322e-09
3-Methylglutarylcarnitine 2	Amino Acid	Leucine, Isoleucine and Valine Metabolism	0.194668	1.61358e-07	5.29197	718	spearman	2.51429e-06
Tiglylglycine	Amino Acid	Leucine, Isoleucine and Valine Metabolism	-0.181372	1.08804e-06	-4.91778	718	spearman	1.32083e-05
2,3-dimethylsuccinate	Amino Acid	Leucine, Isoleucine and Valine Metabolism	-0.174794	2.66146e-06	-4.73367	718	spearman	2.80663e-05
Tiglylcarnitine	Amino Acid	Leucine, Isoleucine and Valine Metabolism	-0.157668	2.34559e-05	-4.25742	718	spearman	0.000178744
N-succinyl-isoleucine	Amino Acid	Leucine, Isoleucine and Valine Metabolism	0.117729	0.00163803	3.16118	718	spearman	0.00635727
fructosyllysine	Amino Acid	Lysine Metabolism	0.214106	7.7357e-09	5.84457	718	spearman	2.01902e-07
6-Oxopiperidine-2-carboxylic acid	Amino Acid	Lysine Metabolism	-0.158729	2.06276e-05	-4.2868	718	spearman	0.000160711
Aminoadipic acid	Amino Acid	Lysine Metabolism	-0.138524	0.00020703	-3.72963	718	spearman	0.00116204
hydroxy-N6,N6,N6-trimethyllysine*	Amino Acid	Lysine Metabolism	0.136298	0.000262134	3.66857	718	spearman	0.00138918
N-methyltaurine	Amino Acid	Methionine, Cysteine, SAM and Taurine Metabolism	-0.305755	6.78229e-17	-8.56291	718	spearman	2.36024e-14
S-Adenosylhomocysteine	Amino Acid	Methionine, Cysteine, SAM and Taurine Metabolism	0.209525	1.62568e-08	5.71373	718	spearman	3.77158e-07
S-Methylmethionine	Amino Acid	Methionine, Cysteine, SAM and Taurine Metabolism	-0.203058	4.50986e-08	-5.52965	718	spearman	8.71905e-07
(S)C(S)S-S-Methylcysteine sulfoxide	Amino Acid	Methionine, Cysteine, SAM and Taurine Metabolism	-0.18833	4.07624e-07	-5.11323	718	spearman	5.52675e-06
S-Adenosylmethionine	Amino Acid	Methionine, Cysteine, SAM and Taurine Metabolism	0.187494	4.59554e-07	5.08971	718	spearman	6.15095e-06
2,3-Dihydroxy-5-methylthio-4-pentenoate (DMTPA)	Amino Acid	Methionine, Cysteine, SAM and Taurine Metabolism	0.174922	2.61611e-06	4.73727	718	spearman	2.78696e-05
Methionine sulfone	Amino Acid	Methionine, Cysteine, SAM and Taurine Metabolism	0.154665	3.35962e-05	4.17431	718	spearman	0.000243573
N-Acetyltaurine	Amino Acid	Methionine, Cysteine, SAM and Taurine Metabolism	-0.132417	0.000392276	-3.56221	718	spearman	0.00195474
L-Methionine	Amino Acid	Methionine, Cysteine, SAM and Taurine Metabolism	0.115043	0.00209288	3.08809	718	spearman	0.00780345
3-hydroxyphenylacetate	Amino Acid	Phenylalanine Metabolism	-0.176753	2.04592e-06	-4.78845	718	spearman	2.27228e-05
D-Phenyllactic acid	Amino Acid	Phenylalanine Metabolism	-0.140527	0.000166898	-3.78466	718	spearman	0.000968006
Isoputreanine	Amino Acid	Polyamine Metabolism	0.150023	5.77847e-05	4.0461	718	spearman	0.000402182
N1,N12-Diacetylspermine	Amino Acid	Polyamine Metabolism	0.131668	0.000423498	3.5417	718	spearman	0.00207574
Indolelactic acid	Amino Acid	Tryptophan Metabolism	-0.218931	3.47394e-09	-5.98286	718	spearman	1.03623e-07
Indolepropionylglycine or X - 20529	Amino Acid	Tryptophan Metabolism	-0.147452	7.75032e-05	-3.97521	718	spearman	0.000508889
C-glycosyltryptophan	Amino Acid	Tryptophan Metabolism	0.1358	0.000276226	3.6549	718	spearman	0.00145599
6-bromotryptophan	Amino Acid	Tryptophan Metabolism	0.123222	0.00097694	3.3109	718	spearman	0.00426074
N-acetyltryptophan	Amino Acid	Tryptophan Metabolism	-0.115678	0.00197598	-3.10536	718	spearman	0.00744739
oxindolylalanine	Amino Acid	Tryptophan Metabolism	0.112656	0.00259129	3.02318	718	spearman	0.00938989
Gentisic acid	Amino Acid	Tyrosine Metabolism	-0.238695	1.07494e-10	-6.55416	718	spearman	5.90651e-09
Vanillic acid 4-sulfate	Amino Acid	Tyrosine Metabolism	0.226445	9.62295e-10	6.19908	718	spearman	3.58799e-08
Vanillylmandelic acid	Amino Acid	Tyrosine Metabolism	0.205018	3.32158e-08	5.58537	718	spearman	6.66872e-07
3-hydroxyphenylacetate sulfate	Amino Acid	Tyrosine Metabolism	-0.162031	1.37549e-05	-4.37835	718	spearman	0.000114652
4-hydroxycinnamate sulfate or X - 12229	Amino Acid	Tyrosine Metabolism	-0.160551	1.65117e-05	-4.33729	718	spearman	0.00013159
Hydroxyphenyllactic acid	Amino Acid	Tyrosine Metabolism	-0.159378	1.90604e-05	-4.30478	718	spearman	0.000149617
3-hydroxyphenylacetylcarnitine	Amino Acid	Tyrosine Metabolism	-0.134889	0.000303824	-3.62994	718	spearman	0.00158596
3,4-dihydroxyphenylacetate sulfate	Amino Acid	Tyrosine Metabolism	-0.134584	0.000313633	-3.62157	718	spearman	0.00162545
Catechol glucuronide or X - 12408	Amino Acid	Tyrosine Metabolism	-0.132188	0.000401571	-3.55595	718	spearman	0.00197755
m-tyramine sulfate	Amino Acid	Tyrosine Metabolism	-0.126173	0.000733687	-3.39145	718	spearman	0.0033303
Dopamine 4-sulfate	Amino Acid	Tyrosine Metabolism	-0.112621	0.00259931	-3.02223	718	spearman	0.00938989
N2,N5-diacetylornithine	Amino Acid	Urea cycle; Arginine and Proline Metabolism	-0.26397	7.85747e-13	-7.29749	718	spearman	8.2032e-11
N-Acetylproline	Amino Acid	Urea cycle; Arginine and Proline Metabolism	-0.19043	3.00861e-07	-5.17239	718	spearman	4.26362e-06
carboxymethylarginine	Amino Acid	Urea cycle; Arginine and Proline Metabolism	0.180434	1.23854e-06	4.89149	718	spearman	1.45285e-05
Argininic acid	Amino Acid	Urea cycle; Arginine and Proline Metabolism	-0.178283	1.66277e-06	-4.83125	718	spearman	1.88688e-05
Urea	Amino Acid	Urea cycle; Arginine and Proline Metabolism	-0.169816	5.1243e-06	-4.5948	718	spearman	5.02732e-05
N6-carboxymethyllysine	Carbohydrate	Advanced Glycation End-product	0.195435	1.43922e-07	5.31366	718	spearman	2.3116e-06
3'-a-sialyl-N-acetyllactosamine	Carbohydrate	Aminosugar Metabolism	0.145946	9.18471e-05	3.93371	718	spearman	0.000591904
Sucrose	Carbohydrate	Disaccharides and Oligosaccharides	0.252655	7.5975e-12	6.96284	718	spearman	5.66556e-10
Galactonic acid	Carbohydrate	Fructose, Mannose and Galactose Metabolism	-0.176052	2.24846e-06	-4.76885	718	spearman	2.4452e-05
Glyceric acid	Carbohydrate	Glycolysis, Gluconeogenesis, and Pyruvate Metabolism	-0.174638	2.71746e-06	-4.72931	718	spearman	2.83703e-05
L-Lyxonate	Carbohydrate	Pentose Metabolism	-0.286435	6.24163e-15	-7.97168	718	spearman	1.08604e-12
D-Xylose	Carbohydrate	Pentose Metabolism	-0.187372	4.67668e-07	-5.08627	718	spearman	6.18032e-06
Arabonate/xylonate	Carbohydrate	Pentose Metabolism	-0.175312	2.4833e-06	-4.74815	718	spearman	2.67274e-05
L-threonic Acid	Cofactors and Vitamins	Ascorbate and Aldarate Metabolism	-0.112337	0.00266555	-3.01451	718	spearman	0.00953024
Trigonelline	Cofactors and Vitamins	Nicotinate and Nicotinamide Metabolism	-0.180527	1.22277e-06	-4.8941	718	spearman	1.45065e-05
Quinolinic acid	Cofactors and Vitamins	Nicotinate and Nicotinamide Metabolism	0.123195	0.000979481	3.31016	718	spearman	0.00426074
Nicotinamide riboside	Cofactors and Vitamins	Nicotinate and Nicotinamide Metabolism	-0.113879	0.00232383	-3.05642	718	spearman	0.00851257
delta-CEHC glucuronide	Cofactors and Vitamins	Tocopherol Metabolism	0.32641	3.66247e-19	9.20791	718	spearman	3.82362e-16
Gamma-CEHC glucuronide*	Cofactors and Vitamins	Tocopherol Metabolism	0.298451	3.90278e-16	8.33808	718	spearman	8.14901e-14
delta-CEHC sulfate	Cofactors and Vitamins	Tocopherol Metabolism	0.280491	2.34345e-14	7.79196	718	spearman	3.49509e-12
delta-CEHC	Cofactors and Vitamins	Tocopherol Metabolism	0.264343	7.27694e-13	7.30859	718	spearman	8.2032e-11
Gamma-CEHC	Cofactors and Vitamins	Tocopherol Metabolism	0.237137	1.43047e-10	6.5088	718	spearman	7.46705e-09
gamma-CEHC glycine*	Cofactors and Vitamins	Tocopherol Metabolism	0.208705	1.85357e-08	5.69035	718	spearman	4.11728e-07
gamma-CEHC sulfate*	Cofactors and Vitamins	Tocopherol Metabolism	0.193996	1.78281e-07	5.27298	718	spearman	2.69746e-06
gamma-CEHC taurine*	Cofactors and Vitamins	Tocopherol Metabolism	0.164363	1.02813e-05	4.4431	718	spearman	9.17408e-05
Succinylcarnitine	Energy	TCA Cycle	0.13731	0.000235577	3.69632	718	spearman	0.00129443
2-Methylcitric acid	Energy	TCA Cycle	-0.116085	0.00190422	-3.11643	718	spearman	0.00722911
cortolone glucuronide (1)	Lipid	Corticosteroids	0.160946	1.5728e-05	4.34825	718	spearman	0.000126308
cortolone glucuronide (2)	Lipid	Corticosteroids	0.156854	2.58737e-05	4.23486	718	spearman	0.000192944
O-Adipoylcarnitine	Lipid	Fatty Acid Metabolism (Acyl Carnitine, Dicarboxylate)	0.169773	5.15252e-06	4.59362	718	spearman	5.02732e-05
suberoylcarnitine	Lipid	Fatty Acid Metabolism (Acyl Carnitine, Dicarboxylate)	0.143683	0.000118175	3.8714	718	spearman	0.000713151
picolinoylglycine	Lipid	Fatty Acid Metabolism (Acyl Glycine)	-0.144176	0.00011189	-3.88499	718	spearman	0.000683116
cis-3,4-methyleneheptanoylglycine	Lipid	Fatty Acid Metabolism (Acyl Glycine)	0.12363	0.000939387	3.32202	718	spearman	0.00413806
3-Methyladipic acid	Lipid	Fatty Acid, Dicarboxylate	-0.217153	4.67585e-09	-5.93185	718	spearman	1.28463e-07
4-octenedioate	Lipid	Fatty Acid, Dicarboxylate	0.206632	2.57634e-08	5.6313	718	spearman	5.37941e-07
Adipic acid	Lipid	Fatty Acid, Dicarboxylate	0.144913	0.000103094	3.90526	718	spearman	0.000644493
Maleic acid	Lipid	Fatty Acid, Dicarboxylate	-0.131406	0.000434957	-3.53453	718	spearman	0.00211207
3-Carboxy-4-methyl-5-propyl-2-furanpropionic acid	Lipid	Fatty Acid, Dicarboxylate	-0.12737	0.000652122	-3.42414	718	spearman	0.00301246
nonenedioate (C9:1-DC)*	Lipid	Fatty Acid, Dicarboxylate	0.125411	0.000790459	3.37064	718	spearman	0.0035418
Pimelic acid	Lipid	Fatty Acid, Dicarboxylate	0.114623	0.00217372	3.07665	718	spearman	0.00801895
4-Deoxythreonic acid	Lipid	Fatty Acid, Dihydroxy	-0.202875	4.63927e-08	-5.52447	718	spearman	8.80618e-07
(S)-3,4-Dihydroxybutyric acid	Lipid	Fatty Acid, Dihydroxy	0.163973	1.07981e-05	4.43225	718	spearman	9.55355e-05
Glycerophosphoglycerol	Lipid	Glycerolipid Metabolism	0.129052	0.000551618	3.47012	718	spearman	0.00261895
D-chiro-inositol	Lipid	Inositol Metabolism	-0.137234	0.000237483	-3.69423	718	spearman	0.00129807
(R)-3-Hydroxybutyric acid	Lipid	Ketone Bodies	-0.148406	6.95444e-05	-4.00149	718	spearman	0.000471457
Glycerylphosphorylethanolamine	Lipid	Phospholipid Metabolism	0.120784	0.00123197	3.24442	718	spearman	0.00510387
glyco-beta-muricholate	Lipid	Primary Bile Acid Metabolism	0.131503	0.000430656	3.5372	718	spearman	0.00210096
Ursocholic acid	Lipid	Secondary Bile Acid Metabolism	0.117447	0.00168111	3.1535	718	spearman	0.00650031
SM(d18:1/16:0)	Lipid	Sphingomyelins	0.139741	0.000181679	3.76307	718	spearman	0.00103083
allantoic acid	Nucleotide	Purine Metabolism, (Hypo)Xanthine/Inosine containing	-0.18338	8.22755e-07	-4.9741	718	spearman	1.02257e-05
N1-methylinosine	Nucleotide	Purine Metabolism, (Hypo)Xanthine/Inosine containing	0.112461	0.00263651	3.01787	718	spearman	0.00945883
2-Methylguanosine	Nucleotide	Purine Metabolism, Guanine containing	0.136962	0.000244407	3.68678	718	spearman	0.00132472
N2,N2-Dimethylguanosine	Nucleotide	Purine Metabolism, Guanine containing	0.136393	0.000259532	3.67117	718	spearman	0.00138423
Cytosine	Nucleotide	Pyrimidine Metabolism, Cytidine containing	-0.143761	0.00011715	-3.87357	718	spearman	0.000711072
(S)-b-aminoisobutyric acid	Nucleotide	Pyrimidine Metabolism, Thymine containing	-0.12388	0.000917024	-3.32885	718	spearman	0.00405666
Uracil	Nucleotide	Pyrimidine Metabolism, Uracil containing	-0.146372	8.75523e-05	-3.94545	718	spearman	0.000571279
3-(3-amino-3-carboxypropyl)uridine*	Nucleotide	Pyrimidine Metabolism, Uracil containing	0.144676	0.000105841	3.89876	718	spearman	0.000657728
Dihydrouracil	Nucleotide	Pyrimidine Metabolism, Uracil containing	0.140254	0.0001719	3.77715	718	spearman	0.000991513
5,6-Dihydrouridine	Nucleotide	Pyrimidine Metabolism, Uracil containing	0.111899	0.00277081	3.00259	718	spearman	0.0098728
pentoic acid*	Partially Characterized Molecules	Partially Characterized Molecules	-0.316	5.3546e-18	-8.88109	718	spearman	2.7951e-15
glucuronide of C12H22O4 (1)*	Partially Characterized Molecules	Partially Characterized Molecules	0.240039	8.38809e-11	6.59332	718	spearman	4.86509e-09
bilirubin degradation product, C16H18N2O5 (1)**	Partially Characterized Molecules	Partially Characterized Molecules	0.234855	2.16549e-10	6.44251	718	spearman	1.07656e-08
glucuronide of C14H26O4 (1)*	Partially Characterized Molecules	Partially Characterized Molecules	0.232115	3.54293e-10	6.36303	718	spearman	1.68128e-08
glucuronide of C10H14O2 (1)*	Partially Characterized Molecules	Partially Characterized Molecules	0.230815	4.46503e-10	6.3254	718	spearman	1.79288e-08
glucuronide of C14H26O4 (2)*	Partially Characterized Molecules	Partially Characterized Molecules	0.217368	4.51193e-09	5.938	718	spearman	1.2731e-07
glutamine conjugate of C8H12O2 (2)*	Partially Characterized Molecules	Partially Characterized Molecules	0.198887	8.55733e-08	5.41135	718	spearman	1.51421e-06
glucuronide of C12H22O4 (2)	Partially Characterized Molecules	Partially Characterized Molecules	0.198208	9.48661e-08	5.3921	718	spearman	1.62361e-06
bilirubin degradation product, C16H18N2O5 (3)**	Partially Characterized Molecules	Partially Characterized Molecules	0.194321	1.69883e-07	5.28218	718	spearman	2.6082e-06
glucuronide of C12H22O3 (1)*	Partially Characterized Molecules	Partially Characterized Molecules	0.192743	2.14486e-07	5.23763	718	spearman	3.11005e-06
glucuronide of C10H18O2 (11)*	Partially Characterized Molecules	Partially Characterized Molecules	0.157728	2.32875e-05	4.25907	718	spearman	0.000178744
glutamine conjugate of C8H12O4 (1)	Partially Characterized Molecules	Partially Characterized Molecules	0.152603	4.2829e-05	4.11733	718	spearman	0.000306257
N-acetylglucosamine conjugate of C24H38O4 bile acid**	Partially Characterized Molecules	Partially Characterized Molecules	0.142602	0.000133113	3.84168	718	spearman	0.000794114
glucuronide of C16H30O4 (1)*	Partially Characterized Molecules	Partially Characterized Molecules	0.13755	0.000229651	3.70291	718	spearman	0.00126855
carnitine of C10H14O2 (5)*	Partially Characterized Molecules	Partially Characterized Molecules	0.136868	0.00024686	3.68419	718	spearman	0.00132846
carnitine of C10H14O2 (1)*	Partially Characterized Molecules	Partially Characterized Molecules	0.13428	0.000323701	3.61324	718	spearman	0.00166475
glutamine conjugate of C8H12O2 (1)*	Partially Characterized Molecules	Partially Characterized Molecules	0.133996	0.000333386	3.60545	718	spearman	0.00170615
glucuronide of C12H20O3 (3)*	Partially Characterized Molecules	Partially Characterized Molecules	0.127046	0.000673324	3.4153	718	spearman	0.0030967
glucuronide of C8H14O2 (3)*	Partially Characterized Molecules	Partially Characterized Molecules	0.124292	0.000881238	3.34009	718	spearman	0.00391495
N-acetylglucosamine conjugate of C24H40O4 bile acid**	Partially Characterized Molecules	Partially Characterized Molecules	0.120859	0.00122329	3.24647	718	spearman	0.00508809
carnitine of C10H14O2 (2)*	Partially Characterized Molecules	Partially Characterized Molecules	0.118075	0.00158661	3.17059	718	spearman	0.00622714
glutamine conjugate of C8H12O2 (3)*	Partially Characterized Molecules	Partially Characterized Molecules	-0.116663	0.00180637	-3.13217	718	spearman	0.00688266
glucuronide of C8H14O2 (4)*	Partially Characterized Molecules	Partially Characterized Molecules	0.112978	0.00251839	3.03192	718	spearman	0.00919066
phenylacetylaspartate	Peptide	Acetylated Peptides	-0.161306	1.50456e-05	-4.35823	718	spearman	0.000122715
3-hydroxyphenylacetoylglutamine	Peptide	Acetylated Peptides	-0.141835	0.000144779	-3.82059	718	spearman	0.000853951
Glycyl-Valine	Peptide	Dipeptide	-0.23096	4.35212e-10	-6.32957	718	spearman	1.79288e-08
cyclo(pro-sulfo-tyr)*	Peptide	Dipeptide	-0.165336	9.09492e-06	-4.47014	718	spearman	8.2566e-05
cyclo(pro-tyr) (D,L)*	Peptide	Dipeptide	-0.11703	0.00174671	-3.14215	718	spearman	0.00672902
N2-gamma-Glutamylglutamine	Peptide	Gamma-glutamyl Amino Acid	0.199254	8.09261e-08	5.42175	718	spearman	1.48222e-06
Pyrocatechol sulfate	Xenobiotics	Benzoate Metabolism	-0.185322	6.25999e-07	-5.02864	718	spearman	7.87401e-06
Phenylpropionylglycine	Xenobiotics	Benzoate Metabolism	-0.165662	8.72701e-06	-4.47921	718	spearman	8.06284e-05
p-Hydroxymandelic acid	Xenobiotics	Benzoate Metabolism	-0.153263	3.9643e-05	-4.13554	718	spearman	0.000285429
Hippuric acid	Xenobiotics	Benzoate Metabolism	-0.148234	7.09235e-05	-3.99674	718	spearman	0.000476058
2,4,6-Trihydroxybenzoic acid	Xenobiotics	Benzoate Metabolism	-0.147821	7.43285e-05	-3.98537	718	spearman	0.000491133
4-acetylphenol sulfate	Xenobiotics	Benzoate Metabolism	-0.14497	0.000102434	-3.90684	718	spearman	0.000644225
4-ethylcatecholsulfate	Xenobiotics	Benzoate Metabolism	-0.141182	0.000155454	-3.80264	718	spearman	0.000911764
4-vinylcatechol sulfate	Xenobiotics	Benzoate Metabolism	-0.125521	0.000782011	-3.37365	718	spearman	0.00351905
3-Hydroxyhippuric acid	Xenobiotics	Benzoate Metabolism	-0.124445	0.000868239	-3.34428	718	spearman	0.00387368
3-[3-(Sulfooxy)phenyl]propanoic acid	Xenobiotics	Benzoate Metabolism	-0.122672	0.00102978	-3.2959	718	spearman	0.00446095
3-methoxycatechol sulfate (2)	Xenobiotics	Benzoate Metabolism	-0.119123	0.0014396	-3.19913	718	spearman	0.00580289
4-allylcatechol sulfate	Xenobiotics	Benzoate Metabolism	-0.117975	0.00160128	-3.16788	718	spearman	0.00623783
Gentisic acid-5-glucoside	Xenobiotics	Chemical	-0.199096	8.28941e-08	-5.41728	718	spearman	1.49209e-06
orcinol sulfate	Xenobiotics	Chemical	-0.161201	1.5241e-05	-4.35533	718	spearman	0.000123346
3-S-cysteinyl-2-methylpropanoate*	Xenobiotics	Chemical	-0.155516	3.03638e-05	-4.19785	718	spearman	0.000221677
4'-hydroxypropiophenone sulfate	Xenobiotics	Chemical	-0.149165	6.37708e-05	-4.02241	718	spearman	0.000438269
3-hydroxypyridine sulfate or X - 12039	Xenobiotics	Chemical	-0.148161	7.1515e-05	-3.99473	718	spearman	0.000476058
1,2,3-benzenetriol sulfate (1)	Xenobiotics	Chemical	-0.144499	0.000107956	-3.89386	718	spearman	0.000666899
3-hydroxy-2-methylpyridinesulfate	Xenobiotics	Chemical	-0.136943	0.000244896	-3.68626	718	spearman	0.00132472
Sulfate	Xenobiotics	Chemical	-0.135755	0.000277531	-3.65367	718	spearman	0.00145599
Pyrogallol-1-O-sulphate	Xenobiotics	Chemical	-0.121131	0.00119229	-3.25387	718	spearman	0.00499694
O-sulfo-L-tyrosine or X - 11423	Xenobiotics	Chemical	0.121093	0.00119659	3.25284	718	spearman	0.00499694
S-Carboxymethyl-L-cysteine	Xenobiotics	Drug - Other	0.178707	1.56941e-06	4.84312	718	spearman	1.82052e-05
Levoglucosan	Xenobiotics	Food Component/Plant	0.301701	1.8025e-16	8.43791	718	spearman	4.70452e-14
abscisate	Xenobiotics	Food Component/Plant	-0.262047	1.16447e-12	-7.24039	718	spearman	1.10519e-10
1,2,3-butanetriol	Xenobiotics	Food Component/Plant	-0.254751	5.03214e-12	-7.02458	718	spearman	4.04119e-10
Caffeic acid 4-sulfate	Xenobiotics	Food Component/Plant	-0.248104	1.83491e-11	-6.82912	718	spearman	1.19728e-09
2-Isopropylmalic acid	Xenobiotics	Food Component/Plant	-0.22861	6.59094e-10	-6.26161	718	spearman	2.5485e-08
(R)-2,3-Dihydroxy-isovalerate	Xenobiotics	Food Component/Plant	-0.225574	1.11926e-09	-6.17396	718	spearman	4.02934e-08
enterolactone sulfate	Xenobiotics	Food Component/Plant	-0.225094	1.21628e-09	-6.16011	718	spearman	4.09611e-08
2-pyrrolidineacetic acid	Xenobiotics	Food Component/Plant	-0.213027	9.22772e-09	-5.81373	718	spearman	2.34969e-07
Vanilloylglycine	Xenobiotics	Food Component/Plant	0.208507	1.91306e-08	5.6847	718	spearman	4.16092e-07
N-acetylalliin*	Xenobiotics	Food Component/Plant	-0.20459	3.55212e-08	-5.57318	718	spearman	6.997e-07
Cinnamoylglycine	Xenobiotics	Food Component/Plant	-0.202522	4.90067e-08	-5.51442	718	spearman	9.13624e-07
syringic acid	Xenobiotics	Food Component/Plant	-0.189035	3.68239e-07	-5.13309	718	spearman	5.12589e-06
vanillate glucuronide	Xenobiotics	Food Component/Plant	0.186831	5.05177e-07	5.07107	718	spearman	6.59256e-06
resveratrol disulfate (1)*	Xenobiotics	Food Component/Plant	-0.186278	5.46635e-07	-5.0555	718	spearman	6.95959e-06
sulfate of piperine metabolite C16H17NO3 (1)*	Xenobiotics	Food Component/Plant	-0.183003	8.67287e-07	-4.96352	718	spearman	1.06523e-05
Quinic acid	Xenobiotics	Food Component/Plant	-0.170643	4.60187e-06	-4.61785	718	spearman	4.61957e-05
Ferulic acid 4-sulfate	Xenobiotics	Food Component/Plant	-0.169955	5.03269e-06	-4.59868	718	spearman	5.00393e-05
sulfate of piperine metabolite C16H19NO3 (3)*	Xenobiotics	Food Component/Plant	-0.166319	8.02962e-06	-4.49746	718	spearman	7.48475e-05
sulfate of piperine metabolite C16H19NO3 (2)*	Xenobiotics	Food Component/Plant	-0.164541	1.00543e-05	-4.44804	718	spearman	9.04891e-05
1-kestose	Xenobiotics	Food Component/Plant	0.163576	1.13479e-05	4.42124	718	spearman	9.95565e-05
sulfate of piperine metabolite C16H19NO3 (1)*	Xenobiotics	Food Component/Plant	-0.162385	1.31636e-05	-4.38818	718	spearman	0.000110829
sulfate of piperine metabolite C18H21NO3 (1)*	Xenobiotics	Food Component/Plant	-0.160485	1.66465e-05	-4.33545	718	spearman	0.000131659
3-hydroxycinnamate sulfate	Xenobiotics	Food Component/Plant	-0.158315	2.16906e-05	-4.27533	718	spearman	0.00016774
sulfate of piperine metabolite C18H21NO3 (2)*	Xenobiotics	Food Component/Plant	-0.148151	7.15911e-05	-3.99447	718	spearman	0.000476058
4-acetylcatechol sulfate (2)	Xenobiotics	Food Component/Plant	-0.145705	9.43556e-05	-3.92709	718	spearman	0.000604339
sulfate of piperine metabolite C18H21NO3 (3)*	Xenobiotics	Food Component/Plant	-0.145041	0.000101633	-3.90878	718	spearman	0.000643058
4-acetylcatechol sulfate (1)	Xenobiotics	Food Component/Plant	-0.142	0.000142185	-3.82513	718	spearman	0.000843418
sulfate of piperine metabolite C16H19NO4 (2)*	Xenobiotics	Food Component/Plant	-0.140601	0.000165575	-3.78667	718	spearman	0.000965698
methyl vanillate sulfate	Xenobiotics	Food Component/Plant	-0.139954	0.000177555	-3.76892	718	spearman	0.00101742
3-indoleglyoxylic acid	Xenobiotics	Food Component/Plant	0.139913	0.000178341	3.7678	718	spearman	0.00101742
sulfate of piperine metabolite C15H17NO3 (2)*	Xenobiotics	Food Component/Plant	-0.137806	0.000223477	-3.70995	718	spearman	0.00124101
glucuronide of piperine metabolite C17H21NO3 (5)*	Xenobiotics	Food Component/Plant	-0.134557	0.000314503	-3.62084	718	spearman	0.00162545
sulfate of piperine metabolite C16H19NO4 (4)*	Xenobiotics	Food Component/Plant	-0.132945	0.000371567	-3.57668	718	spearman	0.00187399
Vanillic acid	Xenobiotics	Food Component/Plant	0.132479	0.000389795	3.56391	718	spearman	0.00195474
2-Keto-3-deoxy-D-gluconic acid	Xenobiotics	Food Component/Plant	0.128762	0.000567805	3.46222	718	spearman	0.00267022
2-Furoylglycine	Xenobiotics	Food Component/Plant	-0.12689	0.000683752	-3.41104	718	spearman	0.00313086
histidine betaine (hercynine)*	Xenobiotics	Food Component/Plant	-0.123306	0.000969059	-3.3132	718	spearman	0.00425083
N-acetyl-S-allyl-L-cysteine	Xenobiotics	Food Component/Plant	-0.121646	0.0011355	-3.26792	718	spearman	0.00479943
ferulate	Xenobiotics	Food Component/Plant	-0.120237	0.00129712	-3.2295	718	spearman	0.00533146
sulfate of piperine metabolite C16H19NO4 (3)*	Xenobiotics	Food Component/Plant	-0.119002	0.00145587	-3.19585	718	spearman	0.00584588
4-allylphenol sulfate	Xenobiotics	Food Component/Plant	-0.118907	0.00146875	-3.19327	718	spearman	0.00586528
sulfate of piperine metabolite C15H17NO3 (1)*	Xenobiotics	Food Component/Plant	-0.118884	0.00147194	-3.19263	718	spearman	0.00586528
(S)-a-Amino-omega-caprolactam	Xenobiotics	Food Component/Plant	0.118588	0.00151293	3.18457	718	spearman	0.00598296
3-Methylxanthine	Xenobiotics	Xanthine Metabolism	0.16342	1.15709e-05	4.41692	718	spearman	0.000100667
3-Methyluric acid	Xenobiotics	Xanthine Metabolism	0.157004	2.54101e-05	4.23903	718	spearman	0.00019085
7-Methylxanthine	Xenobiotics	Xanthine Metabolism	0.138689	0.000203394	3.73418	718	spearman	0.0011478
3,7-Dimethyluric acid	Xenobiotics	Xanthine Metabolism	0.112532	0.00262001	3.0198	718	spearman	0.00943203
X - 17306			-0.277598	4.41074e-14	-7.70485	718	spearman	5.75601e-12
X - 23429			-0.261421	1.32261e-12	-7.22182	718	spearman	1.15067e-10
X - 17365			-0.250477	1.16122e-11	-6.89877	718	spearman	8.08206e-10
X - 24273			0.231672	3.83419e-10	6.3502	718	spearman	1.74039e-08
X - 17686			-0.231316	4.0848e-10	-6.3399	718	spearman	1.77689e-08
X - 23331			-0.225331	1.16729e-09	-6.16696	718	spearman	4.06217e-08
X - 23502			-0.224299	1.39499e-09	-6.1372	718	spearman	4.55116e-08
X - 13847			-0.221401	2.28962e-09	-6.0538	718	spearman	7.03047e-08
X - 23311			-0.218632	3.65299e-09	-5.97426	718	spearman	1.05937e-07
X - 24363			0.215219	6.4414e-09	5.87644	718	spearman	1.72431e-07
X - 25855			0.211314	1.21874e-08	5.76479	718	spearman	3.02944e-07
X - 24736			-0.20994	1.5211e-08	-5.72555	718	spearman	3.69308e-07
X - 23680			0.209671	1.58816e-08	5.71788	718	spearman	3.76826e-07
X - 21845			-0.208952	1.78199e-08	-5.69737	718	spearman	4.04434e-07
X - 23423			-0.207832	2.13033e-08	-5.66546	718	spearman	4.5389e-07
X - 12026			0.206055	2.82225e-08	5.61486	718	spearman	5.77731e-07
X - 24340			0.19868	8.83036e-08	5.40549	718	spearman	1.53648e-06
X - 25952			0.197977	9.82278e-08	5.38558	718	spearman	1.65403e-06
X - 12753			-0.19731	1.08645e-07	-5.36669	718	spearman	1.80041e-06
X - 13693			0.19619	1.28562e-07	5.335	718	spearman	2.09717e-06
X - 21839			-0.194766	1.59013e-07	-5.29475	718	spearman	2.51429e-06
X - 12680			0.193144	2.02199e-07	5.24894	718	spearman	3.01566e-06
X - 12823			0.19277	2.13645e-07	5.23839	718	spearman	3.11005e-06
X - 25594			0.190399	3.02211e-07	5.17152	718	spearman	4.26362e-06
X - 23161			-0.188661	3.88647e-07	-5.12256	718	spearman	5.33878e-06
X - 17371			-0.18664	5.19187e-07	-5.06568	718	spearman	6.69174e-06
X - 07765			0.180985	1.14788e-06	4.90693	718	spearman	1.37745e-05
X - 17343			-0.177782	1.77998e-06	-4.81722	718	spearman	1.99817e-05
X - 12199			0.1765	2.11698e-06	4.78137	718	spearman	2.32644e-05
X - 12283			-0.173549	3.14068e-06	-4.69891	718	spearman	3.2464e-05
X - 24469			0.172457	3.62804e-06	4.66844	718	spearman	3.71341e-05
X - 25417			-0.170951	4.4202e-06	-4.62645	718	spearman	4.48028e-05
X - 25959			-0.169373	5.42682e-06	-4.58247	718	spearman	5.24593e-05
X - 25464			0.168725	5.90084e-06	4.56442	718	spearman	5.65181e-05
X - 23587			-0.167637	6.78593e-06	-4.53415	718	spearman	6.44046e-05
X - 24973			0.166631	7.71661e-06	4.50615	718	spearman	7.25779e-05
X - 12740			-0.165368	9.05878e-06	-4.47101	718	spearman	8.2566e-05
X - 18126			0.163191	1.19079e-05	4.41053	718	spearman	0.000102743
X - 12117			0.162811	1.24853e-05	4.39999	718	spearman	0.000105973
X - 14056			0.161983	1.38374e-05	4.37701	718	spearman	0.000114652
X - 13866			-0.161586	1.45344e-05	-4.366	718	spearman	0.00011948
X - 16564 or X - 17325			-0.15716	2.49387e-05	-4.24334	718	spearman	0.000188667
X - 21821			-0.15633	2.75519e-05	-4.22036	718	spearman	0.000204001
X - 23518			0.151658	4.78252e-05	4.09121	718	spearman	0.000339656
X - 23678			-0.151131	5.08443e-05	-4.07666	718	spearman	0.000358659
X - 25546			0.150476	5.48457e-05	4.05859	718	spearman	0.000384288
X - 17367			-0.149159	6.38093e-05	-4.02227	718	spearman	0.000438269
X - 24349			0.149064	6.45104e-05	4.01964	718	spearman	0.000440189
X - 23780			-0.145988	9.14134e-05	-3.93487	718	spearman	0.000591904
X - 12730			-0.145234	9.94676e-05	-3.9141	718	spearman	0.000633196
X - 21847			0.144285	0.000110546	3.88798	718	spearman	0.000678882
X - 14082			-0.142661	0.000132252	-3.84331	718	spearman	0.000793513
X - 13695			-0.13638	0.000259875	-3.67083	718	spearman	0.00138423
X - 22757			0.133818	0.000339563	3.60059	718	spearman	0.00172929
X - 24249			-0.133289	0.00035863	-3.5861	718	spearman	0.00181752
X - 26193			-0.132315	0.000396407	-3.55941	718	spearman	0.00196137
X - 17351			-0.129629	0.000520582	-3.48591	718	spearman	0.00250455
X - 24403			0.129567	0.000523807	3.48423	718	spearman	0.00250851
X - 24334			0.127673	0.000632798	3.43245	718	spearman	0.00294929
X - 24468			0.127503	0.000643567	3.42779	718	spearman	0.00298615
X - 24518			0.126577	0.000705122	3.4025	718	spearman	0.00321462
X - 12822			0.125919	0.000752163	3.38452	718	spearman	0.00339938
X - 24328			0.122472	0.00104966	3.29044	718	spearman	0.00450965
X - 18779			0.122068	0.00109087	3.27942	718	spearman	0.00463861
X - 23641			0.122048	0.00109301	3.27886	718	spearman	0.00463861
X - 24764			0.120396	0.00127788	3.23383	718	spearman	0.00527314
X - 12100			0.120101	0.00131379	3.22579	718	spearman	0.00537881
X - 15486			0.120019	0.00132387	3.22357	718	spearman	0.00539891
X - 12906			-0.119346	0.00140995	-3.20522	718	spearman	0.00570538
X - 12096			0.118817	0.00148112	3.19081	718	spearman	0.00587942
X - 24338			-0.11847	0.00152957	-3.18136	718	spearman	0.00602592
X - 24795			-0.117993	0.0015986	-3.16837	718	spearman	0.00623783
X - 23666			0.116708	0.00179895	3.13339	718	spearman	0.0068795
X - 21467			0.11604	0.00191208	3.1152	718	spearman	0.00723267
X - 24812			-0.115282	0.00204814	-3.09459	718	spearman	0.00766401
X - 24330			-0.114765	0.00214615	-3.08051	718	spearman	0.00797361
X - 25668			-0.114716	0.00215554	-3.07919	718	spearman	0.00798007
X - 25810			-0.114324	0.00223306	-3.06851	718	spearman	0.00820886
X - 12214			-0.112941	0.00252655	-3.03093	718	spearman	0.00919066
*Indicates a compound that has not been confirmed based on a standard, but Metabolon Inc. is confident in its identity. (Not Tier 1)
**Indicates a compound for which a standard is not available, but Metabolon Inc. is reasonably confident in its identity or the information provided. (Not Tier 1)
