# Supplementary material for: Identification and validation of poly-metabolite scores for diets high in ultra-processed food: An observational study and post-hoc randomized controlled crossover-feeding trial
Source: PLoS Med. 2025 May 20;22(5):e1004560. doi: 10.1371/journal.pmed.1004560 (PMC12091781; doi:10.1371/journal.pmed.1004560)
Supplement: S4 Table — (XLSX) [file pmed.1004560.s009.xlsx]

## Sheet: TableS4. FMV-UPF
Table S4. First morning void urine metabolites significantly correlated with percentage energy from ultra-processed food intake
Metabolites	Super pathway	Sub pathway	Correlation	P-value	Statistic	n	Method	FDR corrected P-value
N-methylalanine	Amino Acid	Alanine and Aspartate Metabolism	-0.211228	1.2359e-08	-5.76232	718	spearman	4.60374e-07
L-Alanine	Amino Acid	Alanine and Aspartate Metabolism	0.154876	3.27649e-05	4.18015	718	spearman	0.000302423
Hydroxylated lecithin	Amino Acid	Alanine and Aspartate Metabolism	0.11887	0.00147389	3.19224	718	spearman	0.00701949
L-Glutamine	Amino Acid	Glutamate Metabolism	0.11695	0.00175957	3.13998	718	spearman	0.00812048
Cysteinylglycine	Amino Acid	Glutathione Metabolism	0.174714	2.69004e-06	4.73144	718	spearman	3.84344e-05
Glycine	Amino Acid	Glycine, Serine and Threonine Metabolism	0.120558	0.00125857	3.23824	718	spearman	0.00619192
Guanidinosuccinic acid	Amino Acid	Guanidino and Acetamido Metabolism	-0.137912	0.000220986	-3.71284	718	spearman	0.00144056
Methylguanidine	Amino Acid	Guanidino and Acetamido Metabolism	0.11666	0.00180693	3.13208	718	spearman	0.00826591
1-methyl-5-imidazolelactate	Amino Acid	Histidine Metabolism	-0.167723	6.71149e-06	-4.53654	718	spearman	8.75011e-05
3-Methylhistidine	Amino Acid	Histidine Metabolism	-0.1444	0.000109139	-3.89116	718	spearman	0.000801631
N-acetyl-3-methylhistidine*	Amino Acid	Histidine Metabolism	-0.128676	0.0005727	-3.45987	718	spearman	0.00331237
Imidazolelactic acid	Amino Acid	Histidine Metabolism	-0.126715	0.000695612	-3.40627	718	spearman	0.00383702
N-lactoyl histidine	Amino Acid	Lactoyl Amino Acid	0.147462	7.74165e-05	3.97548	718	spearman	0.000621119
3-Methylglutarylcarnitine 2	Amino Acid	Leucine, Isoleucine and Valine Metabolism	0.213968	7.91184e-09	5.84064	718	spearman	3.17386e-07
(R) 2,3-Dihydroxy-3-methylvalerate	Amino Acid	Leucine, Isoleucine and Valine Metabolism	-0.184908	6.63663e-07	-5.01702	718	spearman	1.22499e-05
N-succinyl-isoleucine	Amino Acid	Leucine, Isoleucine and Valine Metabolism	0.144913	0.000103084	3.90528	718	spearman	0.000762533
Tiglylcarnitine	Amino Acid	Leucine, Isoleucine and Valine Metabolism	-0.13733	0.000235058	-3.69689	718	spearman	0.00152277
Tiglylglycine	Amino Acid	Leucine, Isoleucine and Valine Metabolism	-0.128892	0.000560512	-3.46575	718	spearman	0.00330291
fructosyllysine	Amino Acid	Lysine Metabolism	0.175011	2.58535e-06	4.73974	718	spearman	3.74516e-05
3-Dehydrocarnitine	Amino Acid	Lysine Metabolism	0.129869	0.000508171	3.49247	718	spearman	0.00306371
N-methyltaurine	Amino Acid	Methionine, Cysteine, SAM and Taurine Metabolism	-0.296944	5.56544e-16	-8.2919	718	spearman	2.90238e-13
(S)C(S)S-S-Methylcysteine sulfoxide	Amino Acid	Methionine, Cysteine, SAM and Taurine Metabolism	-0.195214	1.48739e-07	-5.30742	718	spearman	3.60779e-06
S-Adenosylhomocysteine	Amino Acid	Methionine, Cysteine, SAM and Taurine Metabolism	0.184847	6.69457e-07	5.01529	718	spearman	1.22499e-05
S-Methylmethionine	Amino Acid	Methionine, Cysteine, SAM and Taurine Metabolism	-0.177232	1.91785e-06	-4.80182	718	spearman	2.98555e-05
2,3-dihydroxy-5-methylthio-4-pentenoate (DMTPA)	Amino Acid	Methionine, Cysteine, SAM and Taurine Metabolism	0.174427	2.79469e-06	4.72344	718	spearman	3.88648e-05
5-Methylthioribose	Amino Acid	Methionine, Cysteine, SAM and Taurine Metabolism	0.153787	3.72687e-05	4.15005	718	spearman	0.000335097
Methionine sulfone	Amino Acid	Methionine, Cysteine, SAM and Taurine Metabolism	0.151615	4.80634e-05	4.09003	718	spearman	0.000414089
3-hydroxyphenylacetate	Amino Acid	Phenylalanine Metabolism	-0.176218	2.19902e-06	-4.77347	718	spearman	3.32402e-05
N1,N12-Diacetylspermine	Amino Acid	Polyamine Metabolism	0.120053	0.00131969	3.22449	718	spearman	0.00643193
Isoputreanine	Amino Acid	Polyamine Metabolism	0.116954	0.00175891	3.14009	718	spearman	0.00812048
Indolelactic acid	Amino Acid	Tryptophan Metabolism	-0.21518	6.4835e-09	-5.87531	718	spearman	2.70492e-07
C-glycosyltryptophan	Amino Acid	Tryptophan Metabolism	0.12667	0.000698719	3.40503	718	spearman	0.00383702
Xanthurenic acid	Amino Acid	Tryptophan Metabolism	-0.126632	0.000701374	-3.40398	718	spearman	0.00383702
6-bromotryptophan	Amino Acid	Tryptophan Metabolism	0.125334	0.000796379	3.36855	718	spearman	0.00430375
Indolepropionylglycine or X - 20529	Amino Acid	Tryptophan Metabolism	-0.116323	0.00186342	-3.1229	718	spearman	0.00845019
oxindolylalanine	Amino Acid	Tryptophan Metabolism	0.115888	0.00193868	3.11107	718	spearman	0.00875346
Gentisic acid	Amino Acid	Tyrosine Metabolism	-0.204965	3.34966e-08	-5.58384	718	spearman	1.127e-06
Vanillylmandelic acid	Amino Acid	Tyrosine Metabolism	0.187135	4.83768e-07	5.07961	718	spearman	9.44581e-06
3-hydroxyphenylacetate sulfate	Amino Acid	Tyrosine Metabolism	-0.174507	2.76518e-06	-4.72567	718	spearman	3.88648e-05
Vanillic acid 4-sulfate	Amino Acid	Tyrosine Metabolism	0.156042	2.85179e-05	4.21239	718	spearman	0.000275409
Hydroxyphenyllactic acid	Amino Acid	Tyrosine Metabolism	-0.148449	6.92023e-05	-4.00269	718	spearman	0.00056389
3-hydroxyphenylacetylcarnitine	Amino Acid	Tyrosine Metabolism	-0.129564	0.000523976	-3.48414	718	spearman	0.00313824
3,4-dihydroxyphenylacetate sulfate	Amino Acid	Tyrosine Metabolism	-0.125065	0.000817588	-3.36118	718	spearman	0.00439559
3,4-dihydroxyphenylacetate	Amino Acid	Tyrosine Metabolism	-0.11754	0.00166684	-3.15603	718	spearman	0.00779601
3-Methoxytyramine	Amino Acid	Tyrosine Metabolism	0.114878	0.00212429	3.0836	718	spearman	0.00946854
N2,N5-diacetylornithine	Amino Acid	Urea cycle; Arginine and Proline Metabolism	-0.26031	1.65663e-12	-7.1889	718	spearman	2.46838e-10
N-Acetylproline	Amino Acid	Urea cycle; Arginine and Proline Metabolism	-0.187059	4.89045e-07	-5.07747	718	spearman	9.44581e-06
Argininic acid	Amino Acid	Urea cycle; Arginine and Proline Metabolism	-0.165179	9.27755e-06	-4.46576	718	spearman	0.000111224
carboxymethylarginine	Amino Acid	Urea cycle; Arginine and Proline Metabolism	0.14171	0.00014676	3.81716	718	spearman	0.00100704
Urea	Amino Acid	Urea cycle; Arginine and Proline Metabolism	-0.128422	0.000587431	-3.4529	718	spearman	0.00336643
N6-carboxymethyllysine	Carbohydrate	Advanced Glycation End-product	0.205556	3.05261e-08	5.60067	718	spearman	1.06129e-06
3'-a-sialyl-N-acetyllactosamine	Carbohydrate	Aminosugar Metabolism	0.13839	0.000209997	3.72598	718	spearman	0.00138625
Sucrose	Carbohydrate	Disaccharides and Oligosaccharides	0.236315	1.6615e-10	6.48493	718	spearman	1.44412e-08
Galactonic acid	Carbohydrate	Fructose, Mannose and Galactose Metabolism	-0.167502	6.90486e-06	-4.53037	718	spearman	8.89108e-05
Glyceric acid	Carbohydrate	Glycolysis, Gluconeogenesis, and Pyruvate Metabolism	-0.126689	0.000697398	-3.40556	718	spearman	0.00383702
L-Lyxonate	Carbohydrate	Pentose Metabolism	-0.220203	2.80463e-09	-6.01936	718	spearman	1.46261e-07
Arabonate/xylonate	Carbohydrate	Pentose Metabolism	-0.150025	5.77753e-05	-4.04613	718	spearman	0.000479148
L-threonic Acid	Cofactors and Vitamins	Ascorbate and Aldarate Metabolism	-0.127027	0.000674597	-3.41477	718	spearman	0.00378282
Trigonelline	Cofactors and Vitamins	Nicotinate and Nicotinamide Metabolism	-0.159731	1.82572e-05	-4.31455	718	spearman	0.000192346
Quinolinic acid	Cofactors and Vitamins	Nicotinate and Nicotinamide Metabolism	0.135788	0.000276578	3.65457	718	spearman	0.00175897
Nicotinamide riboside	Cofactors and Vitamins	Nicotinate and Nicotinamide Metabolism	-0.129515	0.00052655	-3.48281	718	spearman	0.00313824
delta-CEHC glucuronide	Cofactors and Vitamins	Tocopherol Metabolism	0.328762	1.9685e-19	9.28229	718	spearman	2.05315e-16
Gamma-CEHC glucuronide*	Cofactors and Vitamins	Tocopherol Metabolism	0.291637	1.91009e-15	8.1298	718	spearman	6.64074e-13
delta-CEHC sulfate	Cofactors and Vitamins	Tocopherol Metabolism	0.266464	4.6952e-13	7.37168	718	spearman	9.79418e-11
Gamma-CEHC	Cofactors and Vitamins	Tocopherol Metabolism	0.230378	4.82482e-10	6.31275	718	spearman	3.59449e-08
delta-CEHC	Cofactors and Vitamins	Tocopherol Metabolism	0.225468	1.14004e-09	6.1709	718	spearman	6.25824e-08
gamma-CEHC glycine*	Cofactors and Vitamins	Tocopherol Metabolism	0.217899	4.12957e-09	5.95323	718	spearman	1.86676e-07
gamma-CEHC sulfate*	Cofactors and Vitamins	Tocopherol Metabolism	0.184156	7.37913e-07	4.99588	718	spearman	1.30448e-05
gamma-CEHC taurine*	Cofactors and Vitamins	Tocopherol Metabolism	0.144314	0.000110188	3.88879	718	spearman	0.000803681
Succinylcarnitine	Energy	TCA Cycle	0.146334	8.79241e-05	3.94441	718	spearman	0.000679295
cortolone glucuronide (1)	Lipid	Corticosteroids	0.128738	0.000569208	3.46154	718	spearman	0.00331237
O-Adipoylcarnitine	Lipid	Fatty Acid Metabolism (Acyl Carnitine, Dicarboxylate)	0.194683	1.60978e-07	5.29242	718	spearman	3.81591e-06
suberoylcarnitine	Lipid	Fatty Acid Metabolism (Acyl Carnitine, Dicarboxylate)	0.145871	9.26211e-05	3.93164	718	spearman	0.000710322
Hexanoylcarnitine	Lipid	Fatty Acid Metabolism (Acyl Carnitine, Medium Chain)	0.162087	1.36609e-05	4.37989	718	spearman	0.000151578
cis-3,4-methyleneheptanoylcarnitine	Lipid	Fatty Acid Metabolism (Acyl Carnitine, Medium Chain)	0.123798	0.000924331	3.3266	718	spearman	0.00486908
2-methylhexanoylcarnitine	Lipid	Fatty Acid Metabolism (Acyl Carnitine, Medium Chain)	0.118971	0.00146001	3.19501	718	spearman	0.0069853
cis-3,4-methyleneheptanoylglycine	Lipid	Fatty Acid Metabolism (Acyl Glycine)	0.165922	8.44499e-06	4.48642	718	spearman	0.00010242
picolinoylglycine	Lipid	Fatty Acid Metabolism (Acyl Glycine)	-0.138318	0.000211623	-3.72399	718	spearman	0.00138819
Methylmalonylcarnitine	Lipid	Fatty Acid Metabolism (also BCAA Metabolism)	0.122387	0.00105822	3.28812	718	spearman	0.00543706
4-octenedioate	Lipid	Fatty Acid, Dicarboxylate	0.200973	6.22202e-08	5.47048	718	spearman	1.80266e-06
3-Methyladipic acid	Lipid	Fatty Acid, Dicarboxylate	-0.186851	5.0374e-07	-5.07164	718	spearman	9.55274e-06
nonenedioate (C9:1-DC)*	Lipid	Fatty Acid, Dicarboxylate	0.145685	9.45772e-05	3.92651	718	spearman	0.000714812
Adipic acid	Lipid	Fatty Acid, Dicarboxylate	0.138418	0.000209377	3.72674	718	spearman	0.00138625
heptenedioate (C7:1-DC)*	Lipid	Fatty Acid, Dicarboxylate	0.128827	0.000564144	3.46399	718	spearman	0.00330563
4-Deoxythreonic acid	Lipid	Fatty Acid, Dihydroxy	-0.181895	1.01206e-06	-4.93242	718	spearman	1.67551e-05
(S)-3,4-Dihydroxybutyric acid	Lipid	Fatty Acid, Dihydroxy	0.143714	0.000117759	3.87228	718	spearman	0.000841254
3-Hydroxysebacic acid	Lipid	Fatty Acid, Monohydroxy	0.151753	4.72991e-05	4.09384	718	spearman	0.000411108
D-chiro-inositol	Lipid	Inositol Metabolism	-0.137238	0.000237362	-3.69436	718	spearman	0.0015282
Phosphorylcholine	Lipid	Phospholipid Metabolism	0.130855	0.000459979	3.51946	718	spearman	0.0028388
Glycerylphosphorylethanolamine	Lipid	Phospholipid Metabolism	0.119358	0.00140835	3.20555	718	spearman	0.00676917
glyco-beta-muricholate	Lipid	Primary Bile Acid Metabolism	0.118495	0.0015261	3.18203	718	spearman	0.00720235
allantoic acid	Nucleotide	Purine Metabolism, (Hypo)Xanthine/Inosine containing	-0.144068	0.000113234	-3.88202	718	spearman	0.00082016
N1-methylinosine	Nucleotide	Purine Metabolism, (Hypo)Xanthine/Inosine containing	0.117554	0.0016646	3.15642	718	spearman	0.00779601
N2,N2-Dimethylguanosine	Nucleotide	Purine Metabolism, Guanine containing	0.121072	0.00119896	3.25226	718	spearman	0.00602571
Cytosine	Nucleotide	Pyrimidine Metabolism, Cytidine containing	-0.121847	0.00111407	-3.27339	718	spearman	0.00566816
Orotidine	Nucleotide	Pyrimidine Metabolism, Orotate containing	0.130318	0.000485676	3.50476	718	spearman	0.00297977
3-(3-amino-3-carboxypropyl)uridine*	Nucleotide	Pyrimidine Metabolism, Uracil containing	0.135995	0.000270615	3.66027	718	spearman	0.0017316
pentoic acid*	Partially Characterized Molecules	Partially Characterized Molecules	-0.282983	1.35097e-14	-7.86718	718	spearman	3.52265e-12
bilirubin degradation product, C16H18N2O5 (1)**	Partially Characterized Molecules	Partially Characterized Molecules	0.218554	3.70081e-09	5.97203	718	spearman	1.75452e-07
glucuronide of C10H14O2 (1)*	Partially Characterized Molecules	Partially Characterized Molecules	0.201552	5.69199e-08	5.48691	718	spearman	1.69621e-06
glutamine conjugate of C8H12O2 (2)*	Partially Characterized Molecules	Partially Characterized Molecules	0.176544	2.10458e-06	4.78259	718	spearman	3.22805e-05
Glutamine conjugate of C8H12O4 (1)	Partially Characterized Molecules	Partially Characterized Molecules	0.173708	3.07502e-06	4.70336	718	spearman	4.22006e-05
carnitine of C10H14O2 (5)*	Partially Characterized Molecules	Partially Characterized Molecules	0.167033	7.33123e-06	4.51733	718	spearman	9.32496e-05
bilirubin degradation product, C16H18N2O5 (3)**	Partially Characterized Molecules	Partially Characterized Molecules	0.16411	1.06133e-05	4.43607	718	spearman	0.000121758
carnitine of C10H14O2 (1)*	Partially Characterized Molecules	Partially Characterized Molecules	0.157394	2.42455e-05	4.24982	718	spearman	0.000238566
glucuronide of C10H18O2 (11)*	Partially Characterized Molecules	Partially Characterized Molecules	0.154533	3.41244e-05	4.17067	718	spearman	0.000312208
glutamine conjugate of C8H12O2 (1)*	Partially Characterized Molecules	Partially Characterized Molecules	0.153908	3.67424e-05	4.15338	718	spearman	0.000333238
carnitine of C10H14O2 (2)*	Partially Characterized Molecules	Partially Characterized Molecules	0.142884	0.000129056	3.84943	718	spearman	0.00090984
N-acetylglucosamine conjugate of C24H38O4 bile acid**	Partially Characterized Molecules	Partially Characterized Molecules	0.142185	0.000139331	3.83023	718	spearman	0.000975319
Glycine conjugate of C10H14O2 (1)	Partially Characterized Molecules	Partially Characterized Molecules	0.128917	0.000559073	3.46646	718	spearman	0.00330291
glucuronide of C12H22O4 (1)*	Partially Characterized Molecules	Partially Characterized Molecules	0.123006	0.000997431	3.305	718	spearman	0.0052016
glutamine conjugate of C8H12O2 (3)*	Partially Characterized Molecules	Partially Characterized Molecules	-0.116783	0.00178678	-3.13541	718	spearman	0.00820976
glucuronide of C14H26O4 (1)*	Partially Characterized Molecules	Partially Characterized Molecules	0.115408	0.00202494	3.09801	718	spearman	0.00910351
glucuronide of C12H22O4 (2)	Partially Characterized Molecules	Partially Characterized Molecules	0.114614	0.00217543	3.07642	718	spearman	0.00963787
3-hydroxyphenylacetoylglutamine	Peptide	Acetylated Peptides	-0.160921	1.57767e-05	-4.34755	718	spearman	0.000173212
phenylacetylaspartate	Peptide	Acetylated Peptides	-0.135507	0.000284823	-3.64688	718	spearman	0.00180043
Glycyl-Valine	Peptide	Dipeptide	-0.242317	5.49059e-11	-6.65977	718	spearman	5.20608e-09
cyclo(pro-hydroxypro)*	Peptide	Dipeptide	0.120598	0.00125387	3.23932	718	spearman	0.00619192
N2-gamma-Glutamylglutamine	Peptide	Gamma-glutamyl Amino Acid	0.151478	4.88331e-05	4.08626	718	spearman	0.000414089
2,4,6-Trihydroxybenzoic acid	Xenobiotics	Benzoate Metabolism	-0.181154	1.1215e-06	-4.91165	718	spearman	1.82769e-05
Pyrocatechol sulfate	Xenobiotics	Benzoate Metabolism	-0.16924	5.52104e-06	-4.57877	718	spearman	7.38262e-05
Hippuric acid	Xenobiotics	Benzoate Metabolism	-0.16304	1.21338e-05	-4.40635	718	spearman	0.00013756
Phenylpropionylglycine	Xenobiotics	Benzoate Metabolism	-0.15298	4.09783e-05	-4.12775	718	spearman	0.000365302
4-acetylphenol sulfate	Xenobiotics	Benzoate Metabolism	-0.122835	0.00101384	-3.30035	718	spearman	0.00526086
4-ethylcatecholsulfate	Xenobiotics	Benzoate Metabolism	-0.122089	0.00108876	-3.27998	718	spearman	0.00556656
orcinol sulfate	Xenobiotics	Chemical	-0.170202	4.8735e-06	-4.60557	718	spearman	6.60137e-05
3-hydroxypyridine sulfate or X - 12039	Xenobiotics	Chemical	-0.147131	8.03766e-05	-3.96634	718	spearman	0.000635097
Gentisic acid-5-glucoside	Xenobiotics	Chemical	-0.145438	9.72176e-05	-3.91973	718	spearman	0.000725832
Ectoine	Xenobiotics	Chemical	-0.120437	0.00127291	-3.23496	718	spearman	0.00623309
Sulfate	Xenobiotics	Chemical	-0.118813	0.00148171	-3.19069	718	spearman	0.00702467
S-Carboxymethyl-L-cysteine	Xenobiotics	Drug - Other	0.178815	1.54648e-06	4.84614	718	spearman	2.48151e-05
Levoglucosan	Xenobiotics	Food Component/Plant	0.261429	1.32058e-12	7.22205	718	spearman	2.2956e-10
enterolactone sulfate	Xenobiotics	Food Component/Plant	-0.243262	4.5995e-11	-6.68738	718	spearman	4.79728e-09
N-acetylalliin*	Xenobiotics	Food Component/Plant	-0.226528	9.48499e-10	-6.20148	718	spearman	5.49602e-08
Caffeic acid 4-sulfate	Xenobiotics	Food Component/Plant	-0.202019	5.29663e-08	-5.50016	718	spearman	1.67406e-06
sulfate of piperine metabolite C18H21NO3 (2)*	Xenobiotics	Food Component/Plant	-0.200151	7.05752e-08	-5.44717	718	spearman	1.95322e-06
abscisate	Xenobiotics	Food Component/Plant	-0.199075	8.31592e-08	-5.41668	718	spearman	2.16838e-06
sulfate of piperine metabolite C16H19NO3 (1)*	Xenobiotics	Food Component/Plant	-0.197713	1.02234e-07	-5.3781	718	spearman	2.60073e-06
sulfate of piperine metabolite C16H17NO3 (1)*	Xenobiotics	Food Component/Plant	-0.190119	3.14761e-07	-5.16363	718	spearman	6.98503e-06
2-pyrrolidineacetic acid	Xenobiotics	Food Component/Plant	-0.189024	3.68842e-07	-5.13277	718	spearman	8.01464e-06
resveratrol disulfate (1)*	Xenobiotics	Food Component/Plant	-0.187971	4.29152e-07	-5.10315	718	spearman	8.91878e-06
2-Isopropylmalic acid	Xenobiotics	Food Component/Plant	-0.187724	4.44657e-07	-5.09618	718	spearman	8.91878e-06
sulfate of piperine metabolite C16H19NO3 (2)*	Xenobiotics	Food Component/Plant	-0.184542	6.98813e-07	-5.00674	718	spearman	1.25666e-05
(R)-2,3-Dihydroxy-isovalerate	Xenobiotics	Food Component/Plant	-0.182231	9.65848e-07	-4.94185	718	spearman	1.62481e-05
sulfate of piperine metabolite C16H19NO3 (3)*	Xenobiotics	Food Component/Plant	-0.175013	2.58456e-06	-4.73981	718	spearman	3.74516e-05
sulfate of piperine metabolite C16H19NO4 (2)*	Xenobiotics	Food Component/Plant	-0.167854	6.60045e-06	-4.54016	718	spearman	8.71427e-05
sulfate of piperine metabolite C15H17NO3 (1)*	Xenobiotics	Food Component/Plant	-0.166928	7.42983e-06	-4.51442	718	spearman	9.33652e-05
1,2,3-butanetriol	Xenobiotics	Food Component/Plant	-0.166515	7.83149e-06	-4.50292	718	spearman	9.6097e-05
sulfate of piperine metabolite C15H17NO3 (2)*	Xenobiotics	Food Component/Plant	-0.16496	9.53748e-06	-4.45968	718	spearman	0.000113041
2-Keto-3-deoxy-D-gluconic acid	Xenobiotics	Food Component/Plant	0.160096	1.74601e-05	4.32467	718	spearman	0.000185825
Cinnamoylglycine	Xenobiotics	Food Component/Plant	-0.157913	2.27738e-05	-4.26418	718	spearman	0.000226371
sulfate of piperine metabolite C16H19NO4 (4)*	Xenobiotics	Food Component/Plant	-0.156795	2.60576e-05	-4.23323	718	spearman	0.000254001
sulfate of piperine metabolite C18H21NO3 (1)*	Xenobiotics	Food Component/Plant	-0.155833	2.92396e-05	-4.2066	718	spearman	0.000279588
1-kestose	Xenobiotics	Food Component/Plant	0.155762	2.94867e-05	4.20465	718	spearman	0.000279588
sulfate of piperine metabolite C16H19NO4 (3)*	Xenobiotics	Food Component/Plant	-0.15512	3.1829e-05	-4.1869	718	spearman	0.000299078
sulfate of piperine metabolite C18H21NO3 (3)*	Xenobiotics	Food Component/Plant	-0.152172	4.50449e-05	-4.10541	718	spearman	0.000396816
N-acetyl-S-allyl-L-cysteine	Xenobiotics	Food Component/Plant	-0.152128	4.52744e-05	-4.1042	718	spearman	0.000396816
3-indoleglyoxylic acid	Xenobiotics	Food Component/Plant	0.151487	4.87865e-05	4.08649	718	spearman	0.000414089
Quinic acid	Xenobiotics	Food Component/Plant	-0.147486	7.72083e-05	-3.97613	718	spearman	0.000621119
Levulinic acid	Xenobiotics	Food Component/Plant	0.146959	8.19519e-05	3.96161	718	spearman	0.000642676
3-hydroxycinnamate sulfate	Xenobiotics	Food Component/Plant	-0.13373	0.000342669	-3.59818	718	spearman	0.00214014
vanillate glucuronide	Xenobiotics	Food Component/Plant	0.132564	0.000386427	3.56623	718	spearman	0.00239907
2-acetamidophenol sulfate or X - 12258	Xenobiotics	Food Component/Plant	-0.12409	0.000898604	-3.33458	718	spearman	0.00478185
4-acetylcatechol sulfate (2)	Xenobiotics	Food Component/Plant	-0.121543	0.00114672	-3.2651	718	spearman	0.00580596
syringic acid	Xenobiotics	Food Component/Plant	-0.121048	0.00120168	-3.25161	718	spearman	0.00602571
glucuronide of piperine metabolite C17H21NO3 (5)*	Xenobiotics	Food Component/Plant	-0.119746	0.00135825	-3.21611	718	spearman	0.00656677
Vanilloylglycine	Xenobiotics	Food Component/Plant	0.119732	0.00135994	3.21575	718	spearman	0.00656677
3-Methyluric acid	Xenobiotics	Xanthine Metabolism	0.127672	0.00063291	3.4324	718	spearman	0.00358764
7-Methylxanthine	Xenobiotics	Xanthine Metabolism	0.125643	0.000772722	3.37699	718	spearman	0.00419765
3-Methylxanthine	Xenobiotics	Xanthine Metabolism	0.117073	0.00173982	3.14333	718	spearman	0.00810106
X - 17686			-0.256153	3.8118e-12	-7.06596	718	spearman	4.96964e-10
X - 24273			0.251611	9.31461e-12	6.93213	718	spearman	1.07946e-09
X - 24340			0.234769	2.19952e-10	6.44	718	spearman	1.76469e-08
X - 17306			-0.229719	5.42126e-10	-6.29368	718	spearman	3.76959e-08
X - 13847			-0.227961	7.38508e-10	-6.24287	718	spearman	4.62007e-08
X - 21845			-0.22785	7.53032e-10	-6.23965	718	spearman	4.62007e-08
X - 24363			0.219525	3.14426e-09	5.99989	718	spearman	1.56165e-07
X - 21839			-0.217663	4.29551e-09	-5.94646	718	spearman	1.86676e-07
X - 12026			0.212879	9.45256e-09	5.80951	718	spearman	3.65149e-07
X - 25855			0.210623	1.36267e-08	5.74505	718	spearman	4.90092e-07
X - 23680			0.202756	4.72566e-08	5.52109	718	spearman	1.54027e-06
X - 23502			-0.201652	5.60477e-08	-5.48975	718	spearman	1.69621e-06
X - 17371			-0.200097	7.11625e-08	-5.44563	718	spearman	1.95322e-06
X - 17365			-0.19958	7.70035e-08	-5.43099	718	spearman	2.05935e-06
X - 14056			0.195933	1.3361e-07	5.32773	718	spearman	3.31798e-06
X - 23311			-0.193174	2.01313e-07	-5.24978	718	spearman	4.66599e-06
X - 24469			0.190938	2.79429e-07	5.1867	718	spearman	6.33575e-06
X - 24736			-0.188442	4.01087e-07	-5.1164	718	spearman	8.53743e-06
X - 23331			-0.18784	4.37319e-07	-5.09945	718	spearman	8.91878e-06
X - 13693			0.183929	7.61792e-07	4.98951	718	spearman	1.32425e-05
X - 25952			0.183714	7.85085e-07	4.98348	718	spearman	1.34237e-05
X - 07765			0.177772	1.78237e-06	4.81695	718	spearman	2.81669e-05
X - 23587			-0.175789	2.32946e-06	-4.76149	718	spearman	3.47089e-05
X - 23429			-0.166647	7.70136e-06	-4.50659	718	spearman	9.56252e-05
X - 12117			0.1644	1.02344e-05	4.44411	718	spearman	0.000119938
X - 25417			-0.164103	1.06232e-05	-4.43587	718	spearman	0.000121758
X - 23423			-0.16282	1.24704e-05	-4.40025	718	spearman	0.000139856
X - 25464			0.160707	1.61976e-05	4.34162	718	spearman	0.00017598
X - 23161			-0.160444	1.67292e-05	-4.33433	718	spearman	0.000179882
X - 12680			0.159443	1.89109e-05	4.30657	718	spearman	0.000197241
X - 24583			0.158914	2.01698e-05	4.29191	718	spearman	0.000208289
X - 14082			-0.15846	2.13126e-05	-4.27935	718	spearman	0.000217932
X - 12753			-0.158268	2.18144e-05	-4.27403	718	spearman	0.000220898
X - 12096			0.157907	2.2789e-05	4.26403	718	spearman	0.000226371
X - 12823			0.155016	3.22269e-05	4.18401	718	spearman	0.000300113
X - 18126			0.150252	5.62824e-05	4.0524	718	spearman	0.000473407
X - 21821			-0.150008	5.78837e-05	-4.04569	718	spearman	0.000479148
X - 12740			-0.149114	6.41432e-05	-4.02101	718	spearman	0.000526782
X - 25959			-0.147257	7.92358e-05	-3.96982	718	spearman	0.000630862
X - 12283			-0.146382	8.74563e-05	-3.94572	718	spearman	0.000679295
X - 17692			-0.145736	9.40291e-05	-3.92794	718	spearman	0.000714812
X - 13507			-0.145419	9.7427e-05	-3.9192	718	spearman	0.000725832
X - 21842			-0.143785	0.00011684	-3.87423	718	spearman	0.000840442
X - 12199			0.14288	0.000129105	3.84934	718	spearman	0.00090984
X - 25594			0.14202	0.000141878	3.82568	718	spearman	0.000986522
X - 24764			0.141809	0.000145183	3.81988	718	spearman	0.00100282
X - 21467			0.141488	0.00015036	3.81105	718	spearman	0.00102501
X - 12097			0.141328	0.000153009	3.80665	718	spearman	0.00103629
X - 25546			0.13886	0.000199725	3.73885	718	spearman	0.00134396
X - 15486			0.138792	0.000201173	3.737	718	spearman	0.00134502
X - 17343			-0.134684	0.000310394	-3.62431	718	spearman	0.00195025
X - 24973			0.130156	0.000493652	3.50034	718	spearman	0.00300112
X - 24468			0.130131	0.000494911	3.49965	718	spearman	0.00300112
X - 24330			-0.128639	0.000574822	-3.45885	718	spearman	0.00331237
X - 23780			-0.1279	0.000618702	-3.43865	718	spearman	0.00352626
X - 16564 or X - 17325			-0.127263	0.000658999	-3.42124	718	spearman	0.00371533
X - 21847			0.126613	0.000702656	3.40347	718	spearman	0.00383702
X - 25936			0.124201	0.00088904	3.3376	718	spearman	0.00475522
X - 13866			-0.123938	0.000911853	-3.33044	718	spearman	0.00482773
X - 24801			0.123272	0.000972249	3.31227	718	spearman	0.00509576
X - 21807			-0.122573	0.00103963	-3.29318	718	spearman	0.00536797
X - 24518			0.120935	0.00121457	3.24853	718	spearman	0.00606121
X - 24334			0.120653	0.00124736	3.24083	718	spearman	0.00619192
X - 26193			-0.11649	0.00183527	-3.12744	718	spearman	0.00835889
X - 17367			-0.115212	0.00206125	-3.09267	718	spearman	0.00922696
X - 12730			-0.114587	0.00218076	-3.07568	718	spearman	0.00963787
X - 23641			0.114209	0.00225609	3.0654	718	spearman	0.00992869
*Indicates a compound that has not been confirmed based on a standard, but Metabolon Inc. is confident in its identity. (Not Tier 1)
**Indicates a compound for which a standard is not available, but Metabolon Inc. is reasonably confident in its identity or the information provided. (Not Tier 1)
