# Supplementary material for: Identification and validation of poly-metabolite scores for diets high in ultra-processed food: An observational study and post-hoc randomized controlled crossover-feeding trial
Source: PLoS Med. 2025 May 20;22(5):e1004560. doi: 10.1371/journal.pmed.1004560 (PMC12091781; doi:10.1371/journal.pmed.1004560)
Supplement: S5 Table — (XLSX) [file pmed.1004560.s010.xlsx]

## Sheet: TableS5. FishersTest
Table S5. Pathway analysis using using Fisher's Test Method to combine p-values for the correlation between metabolites and percentage energy from ultra-processed food intake by Metabolon defined super- and sub-pathways
Sub pathway	Super pathway	Combined p-value
Serum
Benzoate Metabolism	Xenobiotics	0.000404505
Fatty Acid, Dicarboxylate	Lipid	0.000404505
Food Component/Plant	Xenobiotics	0.000404505
Gamma-glutamyl Amino Acid	Peptide	0.000404505
Partially Characterized Molecules	Partially Characterized Molecules	0.000404505
Plasmalogen	Lipid	0.000404505
Tocopherol Metabolism	Cofactors and Vitamins	0.000404505
Urea cycle; Arginine and Proline Metabolism	Amino Acid	0.000404505
Vitamin A Metabolism	Cofactors and Vitamins	0.000404505
Chemical	Xenobiotics	0.000404505
Tryptophan Metabolism	Amino Acid	0.000404505
Methionine, Cysteine, SAM and Taurine Metabolism	Amino Acid	0.000404505
Glutathione Metabolism	Amino Acid	0.000404505
Tyrosine Metabolism	Amino Acid	0.000404505
Lysine Metabolism	Amino Acid	0.000404505
Fatty Acid Metabolism (Acyl Carnitine, Dicarboxylate)	Lipid	0.000404505
Pyrimidine Metabolism, Uracil containing	Nucleotide	0.000404505
Ascorbate and Aldarate Metabolism	Cofactors and Vitamins	0.000404505
Glycolysis, Gluconeogenesis, and Pyruvate Metabolism	Carbohydrate	0.000404505
Ceramides	Lipid	0.000404505
Fatty Acid, Dihydroxy	Lipid	0.000404505
Alanine and Aspartate Metabolism	Amino Acid	0.000404505
Leucine, Isoleucine and Valine Metabolism	Amino Acid	0.000574136
Fatty Acid Metabolism (Acyl Carnitine, Monounsaturated)	Lipid	0.000574136
Diacylglycerol	Lipid	0.000574136
TCA Cycle	Energy	0.000574136
Polyamine Metabolism	Amino Acid	0.000574136
Purine Metabolism, (Hypo)Xanthine/Inosine containing	Nucleotide	0.000574136
Glutamate Metabolism	Amino Acid	0.000574136
Purine Metabolism, Guanine containing	Nucleotide	0.000574136
Pyrimidine Metabolism, Cytidine containing	Nucleotide	0.000574136
Phosphatidylcholine (PC)	Lipid	0.000834292
Fatty Acid Metabolism (Acyl Carnitine, Medium Chain)	Lipid	0.00123599
Phospholipid Metabolism	Lipid	0.00123599
Fatty Acid Metabolism (Acyl Glycine)	Lipid	0.00123599
Purine Metabolism, Adenine containing	Nucleotide	0.00123599
Glycine, Serine and Threonine Metabolism	Amino Acid	0.00140512
Aminosugar Metabolism	Carbohydrate	0.00140512
Medium Chain Fatty Acid	Lipid	0.00273819
Fatty Acid, Branched	Lipid	0.00422708
Pentose Metabolism	Carbohydrate	0.00694565
Creatine Metabolism	Amino Acid	0.00741593
Phosphatidylinositol (PI)	Lipid	0.00786433
Drug - Cardiovascular	Xenobiotics	0.00970812
Lysophospholipid	Lipid	0.0100857
Nicotinate and Nicotinamide Metabolism	Cofactors and Vitamins	0.0121879
Secondary Bile Acid Metabolism	Lipid	0.0181769
Long Chain Polyunsaturated Fatty Acid (n3 and n6)	Lipid	0.0211354
Androgenic Steroids	Lipid	0.0216121
Progestin Steroids	Lipid	0.0256294
Histidine Metabolism	Amino Acid	0.0294892
Sphingomyelins	Lipid	0.0304623
Pyrimidine Metabolism, Orotate containing	Nucleotide	0.0319025
Fatty Acid Metabolism (Acyl Carnitine, Polyunsaturated)	Lipid	0.0339485
Fatty Acid, Amino	Lipid	0.0349492
Fatty Acid Metabolism (Acyl Carnitine, Long Chain Saturated)	Lipid	0.0373445
Lysoplasmalogen	Lipid	0.0477742
Long Chain Monounsaturated Fatty Acid	Lipid	0.0487189
Corticosteroids	Lipid	0.0487189
Guanidino and Acetamido Metabolism	Amino Acid	0.0554711
Modified Peptides	Peptide	0.0563124
Monoacylglycerol	Lipid	0.073633
Sterol	Lipid	0.0771256
Lactosylceramides (LCER)	Lipid	0.0782844
Phosphatidylethanolamine (PE)	Lipid	0.0832409
Drug - Topical Agents	Xenobiotics	0.100857
Dipeptide	Peptide	0.105992
Carnitine Metabolism	Lipid	0.120269
Fatty Acid Metabolism (Acyl Carnitine, Hydroxy)	Lipid	0.129489
Fatty Acid Metabolism (Acyl Choline)	Lipid	0.134504
Dihydrosphingomyelins	Lipid	0.136871
Xanthine Metabolism	Xenobiotics	0.148813
Long Chain Saturated Fatty Acid	Lipid	0.155614
Pregnenolone Steroids	Lipid	0.155614
Drug - Analgesics, Anesthetics	Xenobiotics	0.170982
Hexosylceramides (HCER)	Lipid	0.173013
Fatty Acid, Monohydroxy	Lipid	0.173013
Sphingosines	Lipid	0.205478
Phenylalanine Metabolism	Amino Acid	0.241853
Sphingolipid Synthesis	Lipid	0.287219
Glycerolipid Metabolism	Lipid	0.338386
Acetylated Peptides	Peptide	0.352383
Fatty Acid Metabolism (also BCAA Metabolism)	Lipid	0.410431
Hemoglobin and Porphyrin Metabolism	Cofactors and Vitamins	0.453749
Eicosanoid	Lipid	0.482208
Fibrinogen Cleavage Peptide	Peptide	0.482208
Pantothenate and CoA Metabolism	Cofactors and Vitamins	0.494668
Fructose, Mannose and Galactose Metabolism	Carbohydrate	0.503912
Primary Bile Acid Metabolism	Lipid	0.770823
Urine 24-hour
Benzoate Metabolism	Xenobiotics	0.000271973
Chemical	Xenobiotics	0.000271973
Fatty Acid, Dicarboxylate	Lipid	0.000271973
Food Component/Plant	Xenobiotics	0.000271973
Leucine, Isoleucine and Valine Metabolism	Amino Acid	0.000271973
Methionine, Cysteine, SAM and Taurine Metabolism	Amino Acid	0.000271973
Partially Characterized Molecules	Partially Characterized Molecules	0.000271973
Pentose Metabolism	Carbohydrate	0.000271973
Tocopherol Metabolism	Cofactors and Vitamins	0.000271973
Tryptophan Metabolism	Amino Acid	0.000271973
Tyrosine Metabolism	Amino Acid	0.000271973
Urea cycle; Arginine and Proline Metabolism	Amino Acid	0.000271973
Dipeptide	Peptide	0.000271973
Urea cycle; Arginine and Proline Metabolism	Amino Acid	0.000271973
Lysine Metabolism	Amino Acid	0.000271973
Pyrimidine Metabolism, Uracil containing	Nucleotide	0.000271973
Phenylalanine Metabolism	Amino Acid	0.000271973
Histidine Metabolism	Amino Acid	0.000271973
Disaccharides and Oligosaccharides	Carbohydrate	0.000271973
Fatty Acid, Dihydroxy	Lipid	0.000271973
Purine Metabolism, (Hypo)Xanthine/Inosine containing	Nucleotide	0.000271973
Alanine and Aspartate Metabolism	Amino Acid	0.000271973
Guanidino and Acetamido Metabolism	Amino Acid	0.000271973
Fructose, Mannose and Galactose Metabolism	Carbohydrate	0.000271973
Phospholipid Metabolism	Lipid	0.000271973
Glycolysis, Gluconeogenesis, and Pyruvate Metabolism	Carbohydrate	0.000271973
Fatty Acid Metabolism (Acyl Carnitine, Dicarboxylate)	Lipid	0.000503653
Primary Bile Acid Metabolism	Lipid	0.000503653
Xanthine Metabolism	Xenobiotics	0.000703378
Nicotinate and Nicotinamide Metabolism	Cofactors and Vitamins	0.000703378
Glutathione Metabolism	Amino Acid	0.00158651
Secondary Bile Acid Metabolism	Lipid	0.00219333
Pyrimidine Metabolism, Cytidine containing	Nucleotide	0.00531197
Corticosteroids	Lipid	0.00719928
Glycerolipid Metabolism	Lipid	0.00719928
TCA Cycle	Energy	0.00738212
Purine Metabolism, Guanine containing	Nucleotide	0.00812141
Ascorbate and Aldarate Metabolism	Cofactors and Vitamins	0.0090045
Polyamine Metabolism	Amino Acid	0.0114515
Creatine Metabolism	Amino Acid	0.0127269
Purine Metabolism, Adenine containing	Nucleotide	0.0149585
Glycine, Serine and Threonine Metabolism	Amino Acid	0.0155887
Fatty Acid Metabolism (Acyl Glycine)	Lipid	0.0228263
Lactoyl Amino Acid	Amino Acid	0.0229279
Acetylated Peptides	Peptide	0.0234886
Glutamate Metabolism	Amino Acid	0.0238732
Drug - Topical Agents	Xenobiotics	0.0273451
Aminosugar Metabolism	Carbohydrate	0.0279206
Gamma-glutamyl Amino Acid	Peptide	0.0409376
Vitamin B6 Metabolism	Cofactors and Vitamins	0.0434324
Fatty Acid Metabolism (Acyl Carnitine, Monounsaturated)	Lipid	0.0469153
Fatty Acid Metabolism (also BCAA Metabolism)	Lipid	0.0489284
Androgenic Steroids	Lipid	0.0576635
Pterin Metabolism	Cofactors and Vitamins	0.100322
Fatty Acid, Monohydroxy	Lipid	0.106145
Fatty Acid Metabolism (Acyl Carnitine, Medium Chain)	Lipid	0.110767
Mevalonate Metabolism	Lipid	0.121538
Pyrimidine Metabolism, Orotate containing	Nucleotide	0.174158
Hemoglobin and Porphyrin Metabolism	Cofactors and Vitamins	0.277483
Fatty Acid Metabolism (Acyl Glutamine)	Lipid	0.337892
Modified Peptides	Peptide	0.33804
Dipeptide Derivative	Peptide	0.341861
Fatty Acid Metabolism (Acyl Carnitine, Hydroxy)	Lipid	0.389864
Pantothenate and CoA Metabolism	Cofactors and Vitamins	0.467534
Progestin Steroids	Lipid	0.588035
Drug - Analgesics, Anesthetics	Xenobiotics	0.588926
Carnitine Metabolism	Lipid	0.615751
Pregnenolone Steroids	Lipid	0.617622
Tetrahydrobiopterin Metabolism	Cofactors and Vitamins	0.69563
FMV Urine
Benzoate Metabolism	Xenobiotics	0.000323777
Fatty Acid, Dicarboxylate	Lipid	0.000323777
Food Component/Plant	Xenobiotics	0.000323777
Methionine, Cysteine, SAM and Taurine Metabolism	Amino Acid	0.000323777
Partially Characterized Molecules	Partially Characterized Molecules	0.000323777
Tocopherol Metabolism	Cofactors and Vitamins	0.000323777
Tyrosine Metabolism	Amino Acid	0.000323777
Urea cycle; Arginine and Proline Metabolism	Amino Acid	0.000323777
Leucine, Isoleucine and Valine Metabolism	Amino Acid	0.000323777
Chemical	Xenobiotics	0.000323777
Tryptophan Metabolism	Amino Acid	0.000323777
Dipeptide	Peptide	0.000323777
Urea cycle; Arginine and Proline Metabolism	Amino Acid	0.000323777
Disaccharides and Oligosaccharides	Carbohydrate	0.000323777
Histidine Metabolism	Amino Acid	0.000323777
Alanine and Aspartate Metabolism	Amino Acid	0.000323777
Fatty Acid Metabolism (Acyl Carnitine, Dicarboxylate)	Lipid	0.000323777
Fatty Acid, Dihydroxy	Lipid	0.000323777
Phenylalanine Metabolism	Amino Acid	0.000323777
Guanidino and Acetamido Metabolism	Amino Acid	0.000323777
Fructose, Mannose and Galactose Metabolism	Carbohydrate	0.000323777
Glycolysis, Gluconeogenesis, and Pyruvate Metabolism	Carbohydrate	0.000323777
Pentose Metabolism	Carbohydrate	0.00056661
Purine Metabolism, (Hypo)Xanthine/Inosine containing	Nucleotide	0.00056661
Phospholipid Metabolism	Lipid	0.00056661
Fatty Acid Metabolism (Acyl Carnitine, Medium Chain)	Lipid	0.000815918
Nicotinate and Nicotinamide Metabolism	Cofactors and Vitamins	0.00104605
Glutathione Metabolism	Amino Acid	0.00151096
Lysine Metabolism	Amino Acid	0.00194266
Primary Bile Acid Metabolism	Lipid	0.00211013
Pyrimidine Metabolism, Orotate containing	Nucleotide	0.0036263
Pyrimidine Metabolism, Uracil containing	Nucleotide	0.00372866
Ascorbate and Aldarate Metabolism	Cofactors and Vitamins	0.00446205
Fatty Acid, Monohydroxy	Lipid	0.00473892
Fatty Acid Metabolism (Acyl Glycine)	Lipid	0.00519948
Secondary Bile Acid Metabolism	Lipid	0.00563372
Fatty Acid Metabolism (also BCAA Metabolism)	Lipid	0.00679932
Glycerolipid Metabolism	Lipid	0.00790191
Vitamin B6 Metabolism	Cofactors and Vitamins	0.00823076
Xanthine Metabolism	Xenobiotics	0.0109835
Polyamine Metabolism	Amino Acid	0.0127487
Aminosugar Metabolism	Carbohydrate	0.0194029
Glutamate Metabolism	Amino Acid	0.0199123
Glycine, Serine and Threonine Metabolism	Amino Acid	0.0226117
Pyrimidine Metabolism, Cytidine containing	Nucleotide	0.0287082
Fatty Acid Metabolism (Acyl Carnitine, Hydroxy)	Lipid	0.0287082
Acetylated Peptides	Peptide	0.0292666
Fatty Acid Metabolism (Acyl Carnitine, Monounsaturated)	Lipid	0.0370346
Lactoyl Amino Acid	Amino Acid	0.0437706
TCA Cycle	Energy	0.0471953
Drug - Topical Agents	Xenobiotics	0.0471953
Hemoglobin and Porphyrin Metabolism	Cofactors and Vitamins	0.0471953
Purine Metabolism, Adenine containing	Nucleotide	0.0670779
Corticosteroids	Lipid	0.0697239
Androgenic Steroids	Lipid	0.0697239
Purine Metabolism, Guanine containing	Nucleotide	0.0697239
Gamma-glutamyl Amino Acid	Peptide	0.101747
Pterin Metabolism	Cofactors and Vitamins	0.118332
Carnitine Metabolism	Lipid	0.148178
Dipeptide Derivative	Peptide	0.22334
Fatty Acid Metabolism (Acyl Glutamine)	Lipid	0.265853
Modified Peptides	Peptide	0.281893
Mevalonate Metabolism	Lipid	0.399186
Creatine Metabolism	Amino Acid	0.491386
Pantothenate and CoA Metabolism	Cofactors and Vitamins	0.596534
Tetrahydrobiopterin Metabolism	Cofactors and Vitamins	0.739138
Progestin Steroids	Lipid	0.762245
Pregnenolone Steroids	Lipid	0.843116
Tobacco Metabolite	Xenobiotics	0.90071
