# Supplementary material for: Identification and validation of poly-metabolite scores for diets high in ultra-processed food: An observational study and post-hoc randomized controlled crossover-feeding trial
Source: PLoS Med. 2025 May 20;22(5):e1004560. doi: 10.1371/journal.pmed.1004560 (PMC12091781; doi:10.1371/journal.pmed.1004560)
Supplement: S6 Table — (XLSX) [file pmed.1004560.s011.xlsx]

## Sheet: TableS6. Scores
Table S6. Calculated coefficients for metabolites selected by LASSO regression model for continuous UPF intake (% energy) and dichotimized (≤75th or >75th percentile) UPF intake
		Continuous UPF intake		Dichotimized UPF intake
Biospecimen	Metabolite	Coefficient	Intercept	Coefficient	Intercept
Serum			49.6099		-1.18
	Phosphate	-0.134207
	L-Glutamine	0.917128
	Pipecolic acid a	-1.38922		-0.119916
	D-alpha-Aminobutyric_acid	-2.57625
	1,5-anhydroglucitol (1,5-AG)	0.163932
	N6-carboxymethyllysine	1.19247
	4-allylphenol sulfate	-0.00510767
	Ergothioneine a	-2.50036		-0.274933
	9-Decenoylcarnitine	0.137117
	(S)C(S)S-S-Methylcysteine_sulfoxide	-0.682517
	Beta-citrylglutamate	-0.199118
	N2,N5-diacetylornithine	-0.553055
	3-Methylglutarylcarnitine_2	0.290518
	PE(P-16:0/22:6) a	-0.0283577		-0.207578
	PE(P-16:0/18:1(9Z))	-0.568385
	LysoPC(O-18:0)	0.0466663
	Carotene_diol(1)	-2.42112
	Ethyl_beta-D-glucopyranoside	-0.344528
	X_17145 a	-0.435112		-0.139016
	Pentoic acid	-0.716101
	X_07765	0.553036
	X_11315	-0.252673
	X_12830	-0.149245
	X_16935	0.438931
	X_19141	0.417958
	X_21661	-0.290809
	X_24473	-0.322548
	X_25523	-0.240482
	Carotene_diol(2)			-0.152561
24-hour urine			52.3426		-1.32
	S-Adenosylhomocysteine	0.402241
	Glycine	0.0271427
	Aminoadipic_acid	-0.331156
	Creatine	-0.00401771
	S-Adenosylmethionine	0.942422
	Indolelactic_acid	-0.299165
	Methylguanidine a	0.216973		0.108573
	Levoglucosan	0.337854
	2-Methylguanosine	0.167299
	3-Methyladipic_acid	-0.690544
	N6-carboxymethyllysine	1.20603
	Succinylcarnitine	0.295004
	Argininic_acid	-1.6314
	(S)C(S)S-S-Methylcysteine_sulfoxide	-0.0605252
	Linamarin	-0.579528
	Isoputreanine	0.688732
	N-methyltaurine a	-0.471761		-0.02745
	X_14955	-0.826583
	N2,N5-diacetylornithine	-0.167329
	Fructosyllysine	0.01277
	2-pyrrolidineacetic acid	-0.223348
	glucuronide of C12H22O3 (1)*	0.686121
	delta-CEHC	0.303166
	delta-CEHC glucuronide	0.819632
	phenylacetylvaline	-0.945794
	Pentoic_acid a	-2.33748		-0.238443
	bilirubin_C16H18N2O5(1) a	0.0408243
	bilirubin_C16H18N2O5(3) a	0.767678		0.0664478
	X_21845 a	-0.318963		0.120781
	X_24328	0.0545951		-0.041403
	X_24736	-0.437271
	X_24762 a	0.280004		0.115698
	X_25952 a	0.167254		0.0242042
	Urea			-0.075573
	N2-gamma-Glutamylglutamine			0.04525
	Gamma-CEHC glucuronide*			0.0675928
	X_24349			0.0144297
FMV urine			52.1786		-0.99
	S-Adenosylhomocysteine	0.202057
	Uracil	-0.00358003
	Hippuric Acid	-0.18952
	Indoleacetic Acid	-0.436387
	Glycyl-Valine	-0.433957
	Levoglucosan	0.0826258
	1-Kestose	0.182767
	3,7-Dihydroxy-12-oxocholanoic acid	0.0418946
	3-Methyladipic acid	-0.580672
	N6-carboxymethyllysine	0.439149
	Argininic acid	-0.980653
	N-methyltaurine a	-0.623484		-0.0352817
	N2,N5-diacetylornithine	-0.724472
	fructosyllysine	0.0751428
	3-Methylglutarylcarnitine 2	0.124574
	O-Adipoylcarnitine	0.0110285
	enterolactone sulfate	-0.0165409
	delta-CEHC glucuronide a	1.44127		0.000182379
	Pentoic_acid a	-0.599691		-0.0727234
	bilirubin_C16H18N2O5(1)	0.120474
	X_21845 a	-0.348297		-0.124974
	X_24273	0.873501
	X_25952 a	0.0656944		0.0126641
	X_12686			0.114241
	Sulfate			-0.126181
	X_24762			0.0904782
	S-Carboxymethyl-L-cysteine			0.0283684
*Indicates a compound that has not been confirmed based on a standard, but Metabolon Inc. is confident in its identity. (Not Tier 1)
**Indicates a compound for which a standard is not available, but Metabolon Inc. is reasonably confident in its identity or the information provided. (Not Tier 1)
a Selected by LASSO regression for dichotimized UPF intake (<75th or ≥75th percentile of UPF intake in IDATA)
