# Supplementary material for: Identification and validation of poly-metabolite scores for diets high in ultra-processed food: An observational study and post-hoc randomized controlled crossover-feeding trial
Source: PLoS Med. 2025 May 20;22(5):e1004560. doi: 10.1371/journal.pmed.1004560 (PMC12091781; doi:10.1371/journal.pmed.1004560)
Supplement: S7 Table — (XLSX) [file pmed.1004560.s012.xlsx]

## Sheet: TableS7. LASSOMetrics
Table S7. LASSO regression analysis metrics for continuous UPF intake (% energy) by biospecimen type
Biospecimen type	Training or testing set	R-squared	Root Mean Square (RMSE)	Mean Squared Error (MAE)	Correlation
Serum	Training set	0.31	9.35	7.38	0.6
Serum	Testing set	0.21	9.9	7.93	0.47
24-hour urine	Training set	0.34	9.15	7.14	0.64
24-hour urine	Testing set	0.26	9.51	7.73	0.54
FMV	Training set	0.25	9.77	7.68	0.57
FMV	Testing set	0.23	9.7	7.72	0.52
