# Supplementary material for: Identification and validation of poly-metabolite scores for diets high in ultra-processed food: An observational study and post-hoc randomized controlled crossover-feeding trial
Source: PLoS Med. 2025 May 20;22(5):e1004560. doi: 10.1371/journal.pmed.1004560 (PMC12091781; doi:10.1371/journal.pmed.1004560)
Supplement: S8 Table — (XLSX) [file pmed.1004560.s013.xlsx]

## Sheet: TableS8. T-test
Table S8. Paired t-test results for LASSO selected metabolites (continuous UPF intake) and diet phase (80% UPF vs 0% UPF) in a randomized, controlled, crossover-feeding trial by biospecimen type
Metabolites (including only known metabolites)	T-test Pval	Biospecimen
Phosphate	0.987952	EDTA plasma
Glutamine	0.846988	EDTA plasma
Pipecolic acid	0.328015	EDTA plasma
D-alpha-Aminobutyric acid	0.00820232	EDTA plasma
1,5-Anhydrosorbitol	0.139393	EDTA plasma
N6-carboxymethyllysine	0.000130192	EDTA plasma
4-allylcatechol sulfate	6.35e-06	EDTA plasma
Ergothioneine	0.0961299	EDTA plasma
9-Decenoylcarnitine	0.0152373	EDTA plasma
(S)C(S)S-S-Methylcysteine_sulfoxide	1.97e-08	EDTA plasma
Beta-citrylglutamate or X - 12748	0.382568	EDTA plasma
N2,N5-diacetylornithine	0.880053	EDTA plasma
3-Methylglutarylcarnitine 2	0.971134	EDTA plasma
PE(P-16:0/18:1(9Z))	8.55e-05	EDTA plasma
Carotene diol (1)	2.45e-09	EDTA plasma
Ethyl beta-D-glucopyranoside	0.00265514	EDTA plasma
Pentoic_acid	6.77e-08	EDTA plasma
S-Adenosylhomocysteine	0.0205184	24-h Urine
Glycine	0.032881	24-h Urine
Aminoadipic_acid	5.09e-05	24-h Urine
Creatine	0.00577635	24-h Urine
S-Adenosylmethionine	0.000352994	24-h Urine
Indolelactic_acid	0.509647	24-h Urine
Methylguanidine	2.81e-05	24-h Urine
Levoglucosan	9.51e-12	24-h Urine
2-Methylguanosine	0.0104121	24-h Urine
3-Methyladipic_acid	7.12e-08	24-h Urine
N6-carboxymethyllysine	0.00593474	24-h Urine
Succinylcarnitine	0.00682717	24-h Urine
Argininic_acid	0.0741148	24-h Urine
(S)C(S)S-S-Methylcysteine_sulfoxide	2.01e-10	24-h Urine
Isoputreanine	8.06e-05	24-h Urine
N-methyltaurine	8.13e-07	24-h Urine
N2,N5-diacetylornithine	0.0365543	24-h Urine
Fructosyllysine	3.32e-07	24-h Urine
2-pyrrolidineacetic acid	6.73e-05	24-h Urine
glucuronide of C12H22O3 (1)*	0.00363325	24-h Urine
delta-CEHC	2.85e-06	24-h Urine
delta-CEHC glucuronide	2.62e-05	24-h Urine
phenylacetylvaline	0.589557	24-h Urine
Pentoic_acid	2.31e-08	24-h Urine
bilirubin_C16H18N2O5(3)	0.967553	24-h Urine
Uracil	0.250681	SpotUrine
Hippuric Acid	0.85316	SpotUrine
Indolelactic_acid	0.265466	SpotUrine
Levoglucosan	0.138248	SpotUrine
3,7-Dihydroxy-12-oxocholanoic acid	0.00317929	SpotUrine
3-Methyladipic acid	1.54e-08	SpotUrine
N6-carboxymethyllysine	0.0231495	SpotUrine
Argininic_acid	0.0937306	SpotUrine
N-methyltaurine	0.000369527	SpotUrine
N2,N5-diacetylornithine	0.728609	SpotUrine
Fructosyllysine	0.555522	SpotUrine
3-Methylglutarylcarnitine 2	0.72054	SpotUrine
O-Adipoylcarnitine	0.688341	SpotUrine
enterolactone sulfate	2.65e-05	SpotUrine
delta-CEHC glucuronide	0.00518649	SpotUrine
Pentoic_acid	3.07e-07	SpotUrine
*Indicates a compound that has not been confirmed based on a standard, but Metabolon Inc. is confident in its identity. (Not Tier 1)
**Indicates a compound for which a standard is not available, but Metabolon Inc. is reasonably confident in its identity or the information provided. (Not Tier 1)
