# Supplementary material for: Identification and validation of poly-metabolite scores for diets high in ultra-processed food: An observational study and post-hoc randomized controlled crossover-feeding trial
Source: PLoS Med. 2025 May 20;22(5):e1004560. doi: 10.1371/journal.pmed.1004560 (PMC12091781; doi:10.1371/journal.pmed.1004560)
Supplement: S9 Table — (XLSX) [file pmed.1004560.s014.xlsx]

## Sheet: TableS9. CommonSerumMetabolites
Table S9. Overlap in EDTA plasma and serum metabolites in the randomized, controlled, crossover-feeding trial and the IDATA study, respectively
			Feeding trial		IDATA study
Metabolite	Super pathway	Subpathway	Direction of mean difference	Corrected p-value	Direction of correlation	FDR corrected p-value
Carotene diol (1)	Cofactors and Vitamins	Vitamin A Metabolism	-	0.00065458	-	1.16072e-15
pentoic acid*	Partially Characterized Molecules	Partially Characterized Molecules	-	0.00080564	-	1.09559e-13
carotene diol (2)	Cofactors and Vitamins	Vitamin A Metabolism	-	0.00251762	-	3.15631e-13
branched chain 14:0 dicarboxylic acid**	Lipid	Fatty Acid, Dicarboxylate	-	0.00125881	-	9.57359e-13
X - 12306	Unknown	Unknown	-	0.00171198	-	1.29031e-11
Ethyl beta-D-glucopyranoside	Xenobiotics	Food Component/Plant	-	0.00725076	-	1.98492e-11
X - 24473	Unknown	Unknown	-	0.00030211	-	1.86949e-10
X - 11315	Unknown	Unknown	-	0.0102719	-	1.86949e-10
(S)C(S)S-S-Methylcysteine sulfoxide	Amino Acid	Methionine, Cysteine, SAM and Taurine Metabolism	-	0.00075529	-	2.82411e-08
4-allylphenol sulfate	Xenobiotics	Food Component/Plant	-	5.04e-05	-	7.33407e-08
Gentisic acid	Amino Acid	Tyrosine Metabolism	-	0.0010574	-	7.54762e-08
sulfate of piperine metabolite C18H21NO3 (3)*	Xenobiotics	Food Component/Plant	-	0.00140987	-	2.02769e-07
Gamma-CEHC	Cofactors and Vitamins	Tocopherol Metabolism	+	0.00629406	+	3.80995e-07
X - 07765	Unknown	Unknown	+	0.0001007	+	3.80995e-07
N-acetylalliin*	Xenobiotics	Food Component/Plant	-	0.00996979	-	1.69535e-06
X - 25419	Unknown	Unknown	+	0.00619335	-	2.28083e-06
sulfate of piperine metabolite C18H21NO3 (1)*	Xenobiotics	Food Component/Plant	-	0.00100705	-	4.24882e-06
(R)C(S)S-Alliin	Xenobiotics	Food Component/Plant	-	0.00287009	-	1.25713e-05
S-Allylcysteine	Xenobiotics	Food Component/Plant	-	0.00216516	-	3.2896e-05
Hydrocinnamic acid	Xenobiotics	Benzoate Metabolism	-	0.0109265	-	3.6824e-05
Piperine	Xenobiotics	Food Component/Plant	-	0.00538771	-	6.51658e-05
Oxalic acid	Cofactors and Vitamins	Ascorbate and Aldarate Metabolism	-	0.00085599	-	4.66014e-05
X - 23780	Unknown	Unknown	+	0.00176234	-	7.24022e-05
X - 25523	Unknown	Unknown	-	0.00478348	-	0.000112619
Pyrocatechol sulfate	Xenobiotics	Benzoate Metabolism	-	0.00292044	-	9.06641e-05
X - 12830	Unknown	Unknown	-	0.00548842	-	0.000146474
X - 13866	Unknown	Unknown	-	0.00050352	-	9.69883e-05
sulfate of piperine metabolite C16H19NO3 (2)*	Xenobiotics	Food Component/Plant	-	0.00866062	-	0.000137063
PI(16:0/18:2(9Z,12Z))	Lipid	Phosphatidylinositol (PI)	+	0.0105237	+	0.000106269
sulfate of piperine metabolite C16H19NO3 (3)*	Xenobiotics	Food Component/Plant	-	0.00664653	-	0.000244683
cis-3,4-methyleneheptanoylcarnitine	Lipid	Fatty Acid Metabolism (Acyl Carnitine, Medium Chain)	+	0.00951662	+	0.000221872
X - 18901	Unknown	Unknown	-	0.00352467	-	0.000235432
L-threonic Acid	Cofactors and Vitamins	Ascorbate and Aldarate Metabolism	-	0.00161128	-	0.00021281
DG(18:2(9Z,12Z)/18:2(9Z,12Z)/0:0)	Lipid	Diacylglycerol	-	0.00579053	+	0.000288586
3-Carboxy-4-methyl-5-propyl-2-furanpropionic acid	Lipid	Fatty Acid, Dicarboxylate	-	0.00120846	-	0.000292587
X - 23587	Unknown	Unknown	-	0.00971803	-	0.000627182
Uridine	Nucleotide	Pyrimidine Metabolism, Uracil containing	-	0.00976838	-	0.00053805
PE(P-16:0/18:1(9Z))	Lipid	Plasmalogen	+	0.00760322	-	0.000419977
Sphingomyelin (d18:1/20:2, d18:2/20:1, d16:1/22:2)*	Lipid	Sphingomyelins	-	0.00740181	+	0.000458921
Methylcysteine	Amino Acid	Methionine, Cysteine, SAM and Taurine Metabolism	-	0.00427996	-	0.000514034
Undecylenic acid	Lipid	Medium Chain Fatty Acid	+	0.0111279	-	0.000643087
N6-carboxymethyllysine	Carbohydrate	Advanced Glycation End-product	+	0.0040282	+	0.000594754
N-(3-acetamidopropyl)pyrrolidin-2-one	Amino Acid	Polyamine Metabolism	-	0.00045317	-	0.00178434
Hydroxylated lecithin	Amino Acid	Alanine and Aspartate Metabolism	+	0.0115811	+	0.00109592
X - 25810	Unknown	Unknown	-	0.00594159	-	0.00253748
2,3-dihydroxy-2-methylbutyrate	Amino Acid	Leucine, Isoleucine and Valine Metabolism	-	0.00417925	-	0.0022496
LysoPC(24:0)	Lipid	Lysophospholipid	+	0.00946626	-	0.0017178
4-hydroxycoumarin	Xenobiotics	Drug - Cardiovascular	-	0.00669688	-	0.00301925
Cinnamoylglycine	Xenobiotics	Food Component/Plant	-	0.00473313	-	0.00288072
Beta-hydroxyisovaleroylcarnitine or Hydroxyisovaleroyl carnitine	Amino Acid	Leucine, Isoleucine and Valine Metabolism	+	0.00941591	-	0.00395949
X - 19141	Unknown	Unknown	+	0.00367573	+	0.00400062
N-ACETYL-ISOPUTREANINE	Amino Acid	Polyamine Metabolism	-	0.00070493	-	0.00448223
4-allylcatechol sulfate	Xenobiotics	Benzoate Metabolism	-	0.00276939	-	0.00448223
X - 15728	Unknown	Unknown	-	0.00624371	-	0.00406548
O-methoxycatechol-O-sulphate	Xenobiotics	Benzoate Metabolism	-	0.00302115	-	0.00503285
4-Hydroxy-L-glutamic acid	Amino Acid	Glutamate Metabolism	+	0.0081571	+	0.00320215
Linoleyl carnitine	Lipid	Fatty Acid Metabolism (Acyl Carnitine, Polyunsaturated)	-	0.00387714	+	0.004953
X - 12906	Unknown	Unknown	-	0.00775428	-	0.00610476
tridecenedioate (C13:1-DC)*	Lipid	Fatty Acid, Dicarboxylate	+	0.00523666	+	0.0104584
N-oleoylserine	Lipid	Endocannabinoid	-	0.0107754	-	0.00842354
X - 12680	Unknown	Unknown	+	0.00231621	+	0.0109081
X - 25520	Unknown	Unknown	-	0.00568983	-	0.0113426
X - 23782	Unknown	Unknown	-	0.00060423	-	0.0112861
Ureidopropionic acid	Nucleotide	Pyrimidine Metabolism, Uracil containing	-	0.0106244	-	0.0173731
X - 25271	Unknown	Unknown	-	0.00266868	-	0.0205162
Imidazolepropionic acid	Amino Acid	Histidine Metabolism	+	0.00322256	+	0.0187426
4-ethylphenylsulfate	Xenobiotics	Benzoate Metabolism	+	0.00332326	-	0.0187426
Dimethylglycine	Amino Acid	Glycine, Serine and Threonine Metabolism	-	0.0125378	+	0.016837
4-Hydroxyproline	Amino Acid	Urea cycle; Arginine and Proline Metabolism	+	0.00055388	+	0.0224958
glucuronide of piperine metabolite C17H21NO3 (4)*	Xenobiotics	Food Component/Plant	-	0.00699899	-	0.0294876
X - 21834	Unknown	Unknown	-	0.00397784	-	0.021375
Glyceric acid	Carbohydrate	Glycolysis, Gluconeogenesis, and Pyruvate Metabolism	-	0.00090634	-	0.0287564
Stearoylcarnitine	Lipid	Fatty Acid Metabolism (Acyl Carnitine, Long Chain Saturated)	+	0.00463243	+	0.0293133
Acetylglycine	Amino Acid	Glycine, Serine and Threonine Metabolism	-	0.00563948	-	0.021375
Taurolithocholic acid 3-sulfate	Lipid	Secondary Bile Acid Metabolism	-	0.0029708	-	0.0319661
heptenedioate (C7:1-DC)*	Lipid	Fatty Acid, Dicarboxylate	+	0.00342397	+	0.0269911
4-methylcatechol sulfate	Xenobiotics	Benzoate Metabolism	-	0.00488419	-	0.0315145
Creatine	Amino Acid	Creatine Metabolism	+	0.00906344	-	0.0415714
Eicosanodioate	Lipid	Fatty Acid, Dicarboxylate	+	0.00025176	+	0.0392617
Sphingomyelin (d18:2/24:2)*	Lipid	Sphingomyelins	-	0.00830816	+	0.0368436
1-palmitoyl-2-dihomo-linolenoyl-GPC (16:0/20:3)*	Lipid	Phosphatidylcholine (PC)	+	0.00438066	+	0.0351264
2,6-Dihydroxybenzoic acid	Xenobiotics	Drug - Topical Agents	-	0.00684794	-	0.0356029
X - 18899	Unknown	Unknown	+	0.00317221	-	0.0397211
X - 12410	Unknown	Unknown	-	0.00730111	-	0.0428681
Cysteine-S-sulfate	Amino Acid	Methionine, Cysteine, SAM and Taurine Metabolism	+	0.0104733	+	0.0513776
L-Proline	Amino Acid	Urea cycle; Arginine and Proline Metabolism	+	0.0110272	+	0.0397211
HEXADECENEDIOATE	Lipid	Fatty Acid, Dicarboxylate	+	0.00241692	+	0.0482235
Sphingomyelin (d18:1/22:2, d18:2/22:1, d16:1/24:2)*	Lipid	Sphingomyelins	-	0.0101209	+	0.047165
3-Hydroxyhippuric acid	Xenobiotics	Benzoate Metabolism	-	0.00433031	-	0.0426071
PC(P-16:0/18:2)	Lipid	Plasmalogen	+	0.00850957	-	0.0418427
Trimethylamine N-oxide	Lipid	Phospholipid Metabolism	-	0.0113797	-	0.0738627
X - 11852	Unknown	Unknown	+	0.00035247	-	0.0665043
cis-4-decenoate	Lipid	Medium Chain Fatty Acid	-	0.00896274	+	0.07163
(S)-3-Hydroxyisobutyric acid	Amino Acid	Leucine, Isoleucine and Valine Metabolism	-	0.0121349	-	0.0846383
Homocitrulline	Amino Acid	Urea cycle; Arginine and Proline Metabolism	+	0.00493454	-	0.0738627
PC(18:0/18:2(9Z,12Z))	Lipid	Phosphatidylcholine (PC)	+	0.00750252	+	0.10069
Pyrogallol-1-O-sulphate	Xenobiotics	Chemical	-	0.012286	-	0.0902175
4-Pyridoxic acid	Cofactors and Vitamins	Vitamin B6 Metabolism	-	0.0021148	-	0.0929912
PC(16:0/18:1(9Z))	Lipid	Phosphatidylcholine (PC)	+	0.00689829	-	0.0932322
3-Methylhistidine	Amino Acid	Histidine Metabolism	-	0.00503525	-	0.0903595
X - 21258	Unknown	Unknown	-	0.00553877	-	0.0984053
Lenticin	Amino Acid	Tryptophan Metabolism	+	0.00261833	-	0.118228
3-methoxycatechol sulfate (1)	Xenobiotics	Benzoate Metabolism	-	0.00855992	-	0.104102
(S)-3,4-Dihydroxybutyric acid	Lipid	Fatty Acid, Dihydroxy	+	0.0112286	+	0.102802
X - 21383	Unknown	Unknown	+	0.00146022	+	0.118228
MG(18:2(9Z,12Z)/0:0/0:0)	Lipid	Monoacylglycerol	-	0.00820745	+	0.124326
7Z,10Z-Hexadecadienoic acid	Lipid	Long Chain Polyunsaturated Fatty Acid (n3 and n6)	-	0.0092145	+	0.118492
PC(18:0/22:6)	Lipid	Phosphatidylcholine (PC)	-	0.00810675	-	0.134024
3-Hydroxyisovaleric acid	Amino Acid	Leucine, Isoleucine and Valine Metabolism	+	0.0108258	-	0.142362
2'-O-methylcytidine	Nucleotide	Pyrimidine Metabolism, Cytidine containing	-	0.0128902	-	0.142502
PI(16:0/20:4(5Z,8Z,11Z,14Z))	Lipid	Phosphatidylinositol (PI)	+	0.0100705	+	0.156138
4-Trimethylammoniobutanoic acid	Lipid	Carnitine Metabolism	+	0.0120342	+	0.183275
X - 12740	Unknown	Unknown	-	0.00407855	-	0.163121
DL-2-Aminooctanoic acid	Lipid	Fatty Acid, Amino	+	0.0112789	+	0.244207
Gamma-linolenyl carnitine	Lipid	Fatty Acid Metabolism (Acyl Carnitine, Polyunsaturated)	-	0.00226586	+	0.22702
Glycosyl ceramide (d18:1/20:0, d16:1/22:0)*	Lipid	Hexosylceramides (HCER)	+	0.00256798	+	0.264294
N-Acetylaminooctanoic acid	Lipid	Fatty Acid, Amino	+	0.00271903	+	0.247184
4-hydroxyphenylacetylglutamine	Peptide	Acetylated Peptides	+	0.0126385	+	0.212626
Imidazoleacetic acid riboside	Amino Acid	Histidine Metabolism	-	0.010574	+	0.258634
Sphingomyelin (d18:1/25:0, d19:0/24:1, d20:1/23:0, d19:1/24:0)*	Lipid	Sphingomyelins	+	0.00599194	-	0.271145
2-NAPHTHOLSULFATE	Xenobiotics	Chemical	-	0.00694864	-	0.287168
Pyruvic acid	Carbohydrate	Glycolysis, Gluconeogenesis, and Pyruvate Metabolism	+	0.0127895	+	0.24135
PI(16:0/18:1(9Z))	Lipid	Phosphatidylinositol (PI)	+	0.00377644	+	0.291004
X - 17685	Unknown	Unknown	-	0.00246727	-	0.298353
Methylsuccinic acid	Amino Acid	Leucine, Isoleucine and Valine Metabolism	+	0.0125881	-	0.321461
Stearidonic acid	Lipid	Long Chain Polyunsaturated Fatty Acid (n3 and n6)	-	0.00936556	-	0.289216
Vanillactic acid	Amino Acid	Tyrosine Metabolism	+	0.0119335	+	0.300136
X - 23665	Unknown	Unknown	+	0.0070997	-	0.346475
Formylanthranilic acid	Amino Acid	Tryptophan Metabolism	+	0.010423	-	0.324171
X - 23639	Unknown	Unknown	-	0.00443102	-	0.335443
X - 21353	Unknown	Unknown	-	0.00574018	+	0.383624
X - 23644	Unknown	Unknown	+	0.00015106	-	0.352106
Propionylcarnitine	Lipid	Fatty Acid Metabolism (also BCAA Metabolism)	+	0.0126888	-	0.428562
3-carboxy-4-methyl-5-pentyl-2-furanpropanoic acid	Lipid	Fatty Acid, Dicarboxylate	-	0.00236657	+	0.37977
dodecadienoate (12:2)*	Lipid	Fatty Acid, Dicarboxylate	-	0.00543807	+	0.40931
Sphingomyelin (d18:1/21:0, d17:1/22:0, d16:1/23:0)*	Lipid	Sphingomyelins	+	0.01143	-	0.400912
SM(d18:1/14:0)	Lipid	Sphingomyelins	+	0.00589124	-	0.392463
Betaine	Amino Acid	Glycine, Serine and Threonine Metabolism	-	0.0101712	+	0.417504
3-indoleglyoxylic acid	Xenobiotics	Food Component/Plant	+	0.0110775	-	0.37275
2-acetamidophenol sulfate or X - 12258	Xenobiotics	Food Component/Plant	-	0.00191339	-	0.388498
X - 23739	Unknown	Unknown	+	0.00649547	+	0.451841
X - 18887	Unknown	Unknown	-	0.00891239	+	0.460574
Glutaric acid	Lipid	Fatty Acid, Dicarboxylate	+	0.00634441	+	0.441785
4-methylguaiacol sulfate	Xenobiotics	Benzoate Metabolism	-	0.00659617	-	0.464153
sphingomyelin (d17:1/14:0, d16:1/15:0)*	Lipid	Sphingomyelins	+	0.0128399	-	0.462014
2-Oxoarginine	Amino Acid	Urea cycle; Arginine and Proline Metabolism	+	0.00528701	-	0.526934
3-(3-Hydroxyphenyl)propanoic acid	Xenobiotics	Benzoate Metabolism	-	0.00382679	-	0.456141
PE(P-18:0/18:2(9Z,12Z))	Lipid	Plasmalogen	+	0.0129406	+	0.598455
X - 21310	Unknown	Unknown	+	0.0103726	+	0.572402
2-O-methylascorbic acid	Cofactors and Vitamins	Ascorbate and Aldarate Metabolism	-	0.0120846	-	0.611944
Taurocholenate sulfate*	Lipid	Secondary Bile Acid Metabolism	-	0.00644512	-	0.569224
dodecenedioate (C12:1-DC)	Lipid	Fatty Acid, Dicarboxylate	-	0.00372608	-	0.551847
4-Hydroxystyrene	Xenobiotics	Benzoate Metabolism	+	0.0009567	-	0.579484
2-aminophenol sulphate	Xenobiotics	Food Component/Plant	-	0.00861027	-	0.571257
X - 24949	Unknown	Unknown	-	0.00981873	+	0.595701
Xanthine	Nucleotide	Purine Metabolism, (Hypo)Xanthine/Inosine containing	-	0.0127392	+	0.573441
1-Pyrroline-5-carboxylic acid	Amino Acid	Glutamate Metabolism	+	0.00871098	-	0.634818
2-methoxyresorcinol sulfate or 2-methyoxyresorcinol sulfate or X - 17347	Xenobiotics	Chemical	-	0.00745217	-	0.652495
X - 17676	Unknown	Unknown	+	0.00876133	+	0.609249
PC(16:0/18:0)	Lipid	Phosphatidylcholine (PC)	+	0.00840886	+	0.746096
PC(18:0/18:1(9Z))	Lipid	Phosphatidylcholine (PC)	+	0.00357503	-	0.636345
X - 21736	Unknown	Unknown	-	0.00558912	-	0.729397
O-sulfo-L-tyrosine or X - 11423	Xenobiotics	Chemical	+	0.0102215	+	0.670572
X - 11795	Unknown	Unknown	+	0.00221551	-	0.652434
Glycodeoxycholate sulfate or X - 13429	Lipid	Secondary Bile Acid Metabolism	-	0.0113293	+	0.661155
Myristoleoyl sphingomyelin* or Sphingomyelin (d18:2/14:0, d18:1/14:1)*	Lipid	Sphingomyelins	+	0.00584089	+	0.660926
N-acetyltryptophan	Amino Acid	Tryptophan Metabolism	+	0.00765358	-	0.719314
SM(d18:1/22:1(13Z))	Lipid	Sphingomyelins	+	0.00347432	-	0.686138
Sulfolithocholylglycine	Lipid	Secondary Bile Acid Metabolism	-	0.00281974	-	0.72867
Indoxyl sulfate	Amino Acid	Tryptophan Metabolism	+	0.0103223	+	0.708828
Arachidonyl carnitine	Lipid	Fatty Acid Metabolism (Acyl Carnitine, Polyunsaturated)	-	0.00916415	+	0.682802
X - 13431	Unknown	Unknown	+	0.00790534	+	0.772684
lithocholic acid sulfate (1)	Lipid	Secondary Bile Acid Metabolism	-	0.00392749	+	0.68261
PC(16:0/16:1(9Z))	Lipid	Phosphatidylcholine (PC)	+	0.00312185	+	0.75524
Cholic acid	Lipid	Primary Bile Acid Metabolism	+	0.0100201	+	0.812096
octadecadienedioate (C18:2-DC)	Lipid	Fatty Acid, Dicarboxylate	-	0.0107251	-	0.730257
undecenoylcarnitine (C11:1)	Lipid	Fatty Acid Metabolism (Acyl Carnitine, Monounsaturated)	+	0.0060423	-	0.829654
PE(18:0/18:1(9Z))	Lipid	Phosphatidylethanolamine (PE)	+	0.0072004	-	0.829654
PE(16:0/18:1(9Z))	Lipid	Phosphatidylethanolamine (PE)	+	0.00654582	+	0.814649
4-Deoxyerythronic acid	Lipid	Fatty Acid, Dihydroxy	+	0.00674723	-	0.89138
X - 17438	Unknown	Unknown	-	0.00735146	-	0.831202
2-methoxyhydroquinone sulfate (1)	Xenobiotics	Benzoate Metabolism	+	0.006143	+	0.829654
SM(d18:1/22:0)	Lipid	Sphingomyelins	+	0.00156093	+	0.868187
PC(14:0/20:4(5Z,8Z,11Z,14Z))	Lipid	Phosphatidylcholine (PC)	+	0.00327291	+	0.836384
SM(d18:1/20:0)	Lipid	Sphingomyelins	+	0.00458207	+	0.893627
palmitoyl-sphingosine-phosphoethanolamine (d18:1/16:0)	Lipid	Ceramide PEs	+	0.0118328	+	0.973871
mannonate*	Xenobiotics	Food Component/Plant	+	0.00986908	+	0.827626
Lignoceroylcarnitine (C24)*	Lipid	Fatty Acid Metabolism (Acyl Carnitine, Long Chain Saturated)	+	0.00130916	+	0.919196
Formiminoglutamic acid	Amino Acid	Histidine Metabolism	+	0.00805639	+	0.833025
X - 14939	Unknown	Unknown	+	0.0108761	+	0.932253
X - 12731	Unknown	Unknown	+	0.0082578	+	0.964438
X - 12407	Unknown	Unknown	-	0.00704935	+	0.97395
Hexanoylglutamine or X - 12824	Lipid	Fatty Acid Metabolism (Acyl Glutamine)	-	0.0123363	+	0.972685
PC(16:0/18:2(9Z,12Z))	Lipid	Phosphatidylcholine (PC)	+	0.00533736	-	0.992584
PC(18:1(9Z)/22:6(4Z,7Z,10Z,13Z,16Z,19Z))	Lipid	Phosphatidylcholine (PC)	-	0.0111783	-	0.928099
*Indicates a compound that has not been confirmed based on a standard, but Metabolon Inc. is confident in its identity. (Not Tier 1)
**Indicates a compound for which a standard is not available, but Metabolon Inc. is reasonably confident in its identity or the information provided. (Not Tier 1)
