# Supplementary material for: Identification and validation of poly-metabolite scores for diets high in ultra-processed food: An observational study and post-hoc randomized controlled crossover-feeding trial
Source: PLoS Med. 2025 May 20;22(5):e1004560. doi: 10.1371/journal.pmed.1004560 (PMC12091781; doi:10.1371/journal.pmed.1004560)
Supplement: S10 Table — (XLSX) [file pmed.1004560.s015.xlsx]

## Sheet: TableS10.CommonUrineMetabolites
Table S10. Overlap in urine metabolites in the randomized, controlled, crossover-feeding trial and the IDATA study
			Feeding trial				IDATA study
Metabolite	Super pathway	Subpathway	Direction of mean difference, week 1	Corrected p-value, week 1	Direction of mean difference, week 2	Corrected p-value, week 2	Direction of correlation	FDR corrected p-value
delta-CEHC glucuronide	Cofactors and Vitamins	Tocopherol Metabolism	+	0.0130962	+	0.0101251	+	3.82362e-16
pentoic acid*	Partially Characterized Molecules	Partially Characterized Molecules	-	0.00492572	-	0.0028147	-	2.7951e-15
N-methyltaurine	Amino Acid	Methionine, Cysteine, SAM and Taurine Metabolism	-	0.010516	-	0.00402658	-	2.36024e-14
Levoglucosan	Xenobiotics	Food Component/Plant	+	0.00136826	+	0.0011337	+	4.70452e-14
Gamma-CEHC glucuronide*	Cofactors and Vitamins	Tocopherol Metabolism	+	0.0209148	+	0.00809226	+	8.14901e-14
lyxonate	Carbohydrate	Pentose Metabolism	-	0.0123534	-	0.00965598	-	1.08604e-12
delta-CEHC sulfate*	Cofactors and Vitamins	Tocopherol Metabolism	+	0.0124707	+	0.00867866	+	3.49509e-12
delta-CEHC	Cofactors and Vitamins	Tocopherol Metabolism	+	0.00777951	+	0.00383112	+	8.2032e-11
X - 17365	Unknown	Unknown	-	0.011767	-	0.0089914	-	8.08206e-10
Caffeic acid 4-sulfate	Xenobiotics	Food Component/Plant	-	0.00340109	-	0.006724	-	1.19728e-09
(R) 2,3-Dihydroxy-3-methylvalerate	Amino Acid	Leucine, Isoleucine and Valine Metabolism	+	0.0106333	+	0.00973417	-	2.94322e-09
Gentisic acid	Amino Acid	Tyrosine Metabolism	-	0.00691947	-	0.00586396	-	5.90651e-09
Gamma-CEHC	Cofactors and Vitamins	Tocopherol Metabolism	+	0.0209539	+	0.0145035	+	7.46705e-09
glucuronide of C14H26O4 (1)*	Partially Characterized Molecules	Partially Characterized Molecules	+	0.00484754	+	0.00648944	+	1.68128e-08
X - 17686	Unknown	Unknown	-	0.00195465	-	0.0022674	-	1.77689e-08
2-Isopropylmalic acid	Xenobiotics	Food Component/Plant	-	0.00308835	-	0.00551212	-	2.5485e-08
enterolactone sulfate	Xenobiotics	Food Component/Plant	-	0.00527756	-	0.00465207	-	4.09611e-08
Vanillic alcohol sulfate	Amino Acid	Tyrosine Metabolism	+	0.0135262	+	0.00946052	+	3.58799e-08
glucuronide of C14H26O4 (2)*	Partially Characterized Molecules	Partially Characterized Molecules	+	0.0130571	+	0.0185301	+	1.2731e-07
3-Methyladipic acid	Lipid	Fatty Acid, Dicarboxylate	-	0.00293198	-	0.00422205	-	1.28463e-07
X - 23680	Unknown	Unknown	+	0.0431978	+	0.0194683	+	3.76826e-07
fructosyllysine	Amino Acid	Lysine Metabolism	+	0.00531665	+	0.00914777	+	2.01902e-07
Vanilloylglycine	Xenobiotics	Food Component/Plant	+	0.01724	+	0.0137608	+	4.16092e-07
N-acetylalliin*	Xenobiotics	Food Component/Plant	-	0.00418296	-	0.00410477	-	6.997e-07
X - 12026	Unknown	Unknown	-	0.0158327	-	0.0155199	+	5.77731e-07
4-Deoxythreonic acid	Lipid	Fatty Acid, Dihydroxy	-	0.0106724	-	0.0112197	-	8.80618e-07
Cinnamoylglycine	Xenobiotics	Food Component/Plant	-	0.0132134	-	0.0166536	-	9.13624e-07
Gentisic acid-5-glucoside	Xenobiotics	Chemical	-	0.00727131	-	0.00656763	-	1.49209e-06
S-Methylmethionine	Amino Acid	Methionine, Cysteine, SAM and Taurine Metabolism	-	0.000195465	-	0.000156372	-	8.71905e-07
glutamine conjugate of C8H12O2 (2)*	Partially Characterized Molecules	Partially Characterized Molecules	+	0.00277561	+	0.00211102	+	1.51421e-06
N6-carboxymethyllysine	Carbohydrate	Advanced Glycation End-product	+	0.0114543	+	0.0194292	+	2.3116e-06
gamma-CEHC sulfate*	Cofactors and Vitamins	Tocopherol Metabolism	+	0.022674	+	0.0102424	+	2.69746e-06
X - 12680	Unknown	Unknown	+	0.000312744	+	0.00039093	+	3.01566e-06
N-acetylproline	Amino Acid	Urea cycle; Arginine and Proline Metabolism	-	0.00379203	-	0.00297107	-	4.26362e-06
D-Xylose	Carbohydrate	Pentose Metabolism	-	0.0107115	-	0.00492572	-	6.18032e-06
Pyrocatechol sulfate	Xenobiotics	Benzoate Metabolism	-	0.020602	-	0.0170446	-	7.87401e-06
vanillate glucuronide	Xenobiotics	Food Component/Plant	+	0.0146208	+	0.00852228	+	6.59256e-06
sulfate of piperine metabolite C16H17NO3 (1)*	Xenobiotics	Food Component/Plant	-	0.0416341	-	0.0162236	-	1.06523e-05
Methylguanidine	Amino Acid	Guanidino and Acetamido Metabolism	+	0.00860047	+	0.0128225	+	1.88688e-05
S-Carboxymethyl-L-cysteine	Xenobiotics	Drug - Other	+	0.0117279	+	0.0100078	+	1.82052e-05
Galactonic acid	Carbohydrate	Fructose, Mannose and Galactose Metabolism	-	0.0151681	-	0.0143081	-	2.4452e-05
Tiglylglycine	Amino Acid	Leucine, Isoleucine and Valine Metabolism	-	0.0478499	-	0.021423	-	1.32083e-05
X - 07765	Unknown	Unknown	+	0.00269742	+	0.000430024	+	1.37745e-05
Glyceric acid	Carbohydrate	Glycolysis, Gluconeogenesis, and Pyruvate Metabolism	-	0.000977326	-	0.000664582	-	2.83703e-05
X - 12283	Unknown	Unknown	-	0.0203675	-	0.0190383	-	3.2464e-05
Quinic acid	Xenobiotics	Food Component/Plant	-	0.00461298	-	0.00363565	-	4.61957e-05
X - 23587	Unknown	Unknown	-	0.00820954	-	0.00938233	-	6.44046e-05
X - 25417	Unknown	Unknown	-	0.0028147	-	0.00144644	-	4.48028e-05
X - 12740	Unknown	Unknown	-	0.00770133	-	0.00805317	-	8.2566e-05
sulfate of piperine metabolite C16H19NO3 (3)*	Xenobiotics	Food Component/Plant	-	0.0197811	-	0.0136435	-	7.48475e-05
cyclo(pro-sulfo-tyr)*	Peptide	Dipeptide	+	0.00656763	+	0.0050821	-	8.2566e-05
sulfate of piperine metabolite C18H21NO3 (1)*	Xenobiotics	Food Component/Plant	-	0.0196638	-	0.0101642	-	0.000131659
sulfate of piperine metabolite C16H19NO3 (2)*	Xenobiotics	Food Component/Plant	-	0.0182955	-	0.0116106	-	9.04891e-05
X - 18126	Unknown	Unknown	+	0.00191556	+	0.00101642	+	0.000102743
Hydroxyphenyllactic acid	Amino Acid	Tyrosine Metabolism	-	0.00926505	-	0.0136044	-	0.000149617
X - 16564 or X - 17325	Unknown	Unknown	-	0.00766224	-	0.00758405	-	0.000188667
3-Methylxanthine	Xenobiotics	Xanthine Metabolism	+	0.0141517	+	0.0121579	+	0.000100667
3-S-cysteinyl-2-methylpropanoate*	Xenobiotics	Chemical	+	0.0148554	+	0.0182174	-	0.000221677
X - 21821	Unknown	Unknown	-	0.0199765	-	0.0182565	-	0.000204001
X - 13866	Unknown	Unknown	-	0.00148554	-	0.00242377	-	0.00011948
4-hydroxycinnamate sulfate or X - 12229	Amino Acid	Tyrosine Metabolism	-	0.0276779	-	0.0182955	-	0.00013159
1-methyl-5-imidazolelactate	Amino Acid	Histidine Metabolism	+	0.0318217	+	0.0151681	-	0.000105973
3-hydroxycinnamate sulfate	Xenobiotics	Food Component/Plant	-	0.00797498	-	0.01681	-	0.00016774
Tiglylcarnitine	Amino Acid	Leucine, Isoleucine and Valine Metabolism	-	0.0154808	-	0.0163018	-	0.000178744
Isoputreanine	Amino Acid	Polyamine Metabolism	-	0.0266224	-	0.0150508	+	0.000402182
X - 17367	Unknown	Unknown	-	0.00856138	-	0.00824863	-	0.000438269
Hippuric acid	Xenobiotics	Benzoate Metabolism	-	0.01595	-	0.0156372	-	0.000476058
p-Hydroxymandelic acid	Xenobiotics	Benzoate Metabolism	-	0.0210711	-	0.0186474	-	0.000285429
X - 23678	Unknown	Unknown	-	0.0100078	-	0.0152463	-	0.000358659
Indolepropionylglycine or X - 20529	Amino Acid	Tryptophan Metabolism	-	0.023964	-	0.0212275	-	0.000508889
4'-hydroxypropiophenone sulfate	Xenobiotics	Chemical	-	0.00152463	-	0.00117279	-	0.000438269
3-hydroxypyridine sulfate or X - 12039	Xenobiotics	Chemical	+	0.00430024	+	0.00523847	-	0.000476058
4-acetylcatechol sulfate (2)	Xenobiotics	Food Component/Plant	+	0.00848319	+	0.00969507	-	0.000604339
sulfate of piperine metabolite C18H21NO3 (3)*	Xenobiotics	Food Component/Plant	-	0.0155199	-	0.00695856	-	0.000643058
X - 23780	Unknown	Unknown	+	0.0135653	+	0.00922596	-	0.000591904
X - 12730	Unknown	Unknown	+	0.00164191	+	0.00203284	-	0.000633196
4-acetylcatechol sulfate (1)	Xenobiotics	Food Component/Plant	+	0.0115324	+	0.0111806	-	0.000843418
1,2,3-benzenetriol sulfate (1)	Xenobiotics	Chemical	-	0.00328382	-	0.00625489	-	0.000666899
methyl vanillate sulfate	Xenobiotics	Food Component/Plant	+	0.00946052	+	0.0095387	-	0.00101742
3-hydroxyphenylacetoylglutamine	Peptide	Acetylated Peptides	-	0.00230649	-	0.00175919	-	0.000853951
4-ETHYLCATECHOLSULFATE	Xenobiotics	Benzoate Metabolism	+	0.00301016	+	0.00293198	-	0.000911764
5-Hydroxyindoleacetic acid	Amino Acid	Phenylalanine Metabolism	+	0.0168882	+	0.0133307	-	0.646197
Aminoadipic acid	Amino Acid	Lysine Metabolism	-	0.0148163	-	0.0134089	-	0.00116204
7-Methylxanthine	Xenobiotics	Xanthine Metabolism	+	0.0128616	+	0.00996873	+	0.0011478
X - 13695	Unknown	Unknown	+	0.0220485	+	0.0159109	-	0.00138423
picolinoylglycine	Lipid	Fatty Acid Metabolism (Acyl Glycine)	-	0.0145035	-	0.018491	-	0.000683116
sulfate of piperine metabolite C15H17NO3 (2)*	Xenobiotics	Food Component/Plant	-	0.00809226	-	0.00836591	-	0.00124101
3-Hydroxy-2-methylpyridine sulfate	Xenobiotics	Chemical	+	0.00347928	+	0.00426114	-	0.00132472
Sulfate	Xenobiotics	Chemical	-	0.0181783	-	0.0168882	-	0.00145599
carnitine of C10H14O2 (5)*	Partially Characterized Molecules	Partially Characterized Molecules	+	0.021853	+	0.0160672	+	0.00132846
3-hydroxyphenylacetylcarnitine	Amino Acid	Tyrosine Metabolism	-	0.00660672	-	0.00738858	-	0.00158596
glucuronide of piperine metabolite C17H21NO3 (5)*	Xenobiotics	Food Component/Plant	-	0.0197029	-	0.0201329	-	0.00162545
glucuronide of C16H30O4 (1)*	Partially Characterized Molecules	Partially Characterized Molecules	+	0.0132916	+	0.0137217	+	0.00126855
hydroxy-N6,N6,N6-trimethyllysine*	Amino Acid	Lysine Metabolism	-	0.0317045	-	0.0173182	+	0.00138918
2-Keto-3-deoxy-D-gluconic acid	Xenobiotics	Food Component/Plant	-	0.0172009	-	0.0166145	+	0.00267022
X - 17351	Unknown	Unknown	-	0.0241595	-	0.0202893	-	0.00250455
Vanillic acid	Xenobiotics	Food Component/Plant	+	0.0127052	+	0.0120407	+	0.00195474
cis-3,4-methyleneheptanoylglycine	Lipid	Fatty Acid Metabolism (Acyl Glycine)	+	0.013878	+	0.0112979	+	0.00413806
m-tyramine sulfate	Amino Acid	Tyrosine Metabolism	-	0.0150899	-	0.0073104	-	0.0033303
2-Furoylglycine	Xenobiotics	Food Component/Plant	+	0.00375293	+	0.00437842	-	0.00313086
3-Hydroxyhippuric acid	Xenobiotics	Benzoate Metabolism	-	0.00981235	-	0.0156763	-	0.00387368
3-Carboxy-4-methyl-5-propyl-2-furanpropionic acid	Lipid	Fatty Acid, Dicarboxylate	+	0.0282252	-	0.0209148	-	0.00301246
X - 15486	Unknown	Unknown	+	0.0272869	+	0.0150117	+	0.00539891
histidine betaine (hercynine)*	Xenobiotics	Food Component/Plant	+	0.00938233	+	0.0158327	-	0.00425083
Glycerophosphoglycerol	Lipid	Glycerolipid Metabolism	-	0.00559031	-	0.00559031	+	0.00261895
4-vinylcatechol sulfate	Xenobiotics	Benzoate Metabolism	+	0.00989054	+	0.00989054	-	0.00351905
glucuronide of C8H14O2 (3)*	Partially Characterized Molecules	Partially Characterized Molecules	+	0.040774	+	0.0161063	+	0.00391495
L-Cysteinylglycine disulfide	Amino Acid	Glutathione Metabolism	-	0.0149335	-	0.0230649	+	0.00261895
nonenedioate (C9:1-DC)*	Lipid	Fatty Acid, Dicarboxylate	+	0.0109461	+	0.00547303	+	0.0035418
3-[3-(sulfooxy)phenyl]propanoic acid or 3-(3-hydroxyphenyl)propionate sulfate or X - 12236	Xenobiotics	Benzoate Metabolism	-	0.00910868	-	0.011767	-	0.00446095
N-acetyl-S-allyl-L-cysteine	Xenobiotics	Food Component/Plant	-	0.00602033	-	0.00641126	-	0.00479943
3-Methylhistidine	Amino Acid	Histidine Metabolism	+	0.0107897	+	0.00691947	-	0.00292686
X - 24764	Unknown	Unknown	+	0.0249414	+	0.0225958	+	0.00527314
3-methoxycatechol sulfate (2)	Xenobiotics	Benzoate Metabolism	-	0.0113761	-	0.0173964	-	0.00580289
X - 12906	Unknown	Unknown	-	0.0136826	-	0.00863956	-	0.00570538
ursocholate	Lipid	Secondary Bile Acid Metabolism	+	0.0214621	+	0.00871775	+	0.00650031
Pyrogallol-1-O-sulphate	Xenobiotics	Chemical	-	0.00500391	-	0.0106333	-	0.00499694
Guanidinosuccinic acid	Amino Acid	Guanidino and Acetamido Metabolism	-	0.0340891	-	0.0199375	-	0.00450784
X - 24812	Unknown	Unknown	+	0.0186083	+	0.0209539	-	0.00766401
4-allylphenol sulfate	Xenobiotics	Food Component/Plant	-	0.00586396	-	0.00371384	-	0.00586528
X - 25668	Unknown	Unknown	-	0.0138389	-	0.0173573	-	0.00798007
4-allylcatechol sulfate	Xenobiotics	Benzoate Metabolism	-	0.00187647	-	0.00199374	-	0.00623783
X - 23662	Unknown	Unknown	+	0.0110633	+	0.00652854	+	0.011824
Dopamine 4-sulfate	Amino Acid	Tyrosine Metabolism	-	0.0022674	-	0.00179828	-	0.00938989
L-threonic Acid	Cofactors and Vitamins	Ascorbate and Aldarate Metabolism	-	0.00762314	-	0.00594214	-	0.00953024
Mannitol/Sorbitol	Carbohydrate	Fructose, Mannose and Galactose Metabolism	-	0.0207584	-	0.0222048	-	0.0118506
Pi-Methylimidazoleacetic acid	Amino Acid	Histidine Metabolism	+	0.0119234	+	0.00742768	-	0.0068795
2-furoylcarnitine	Xenobiotics	Food Component/Plant	+	0.0101251	+	0.0110242	-	0.0128828
N-acetyl-3-methylhistidine*	Amino Acid	Histidine Metabolism	+	0.0147772	+	0.0106724	-	0.00766401
xi-2,3-Dihydro-2-oxo-1H-indole-3-acetic acid	Xenobiotics	Food Component/Plant	-	0.0114934	-	0.0141908	-	0.0190243
X - 23593	Unknown	Unknown	-	0.00867866	-	0.0100469	-	0.0135506
Homovanillic acid	Amino Acid	Tyrosine Metabolism	-	0.00637217	-	0.00856138	+	0.0150781
X - 17765	Unknown	Unknown	+	0.0205238	+	0.0164191	+	0.013202
Cyclo(gly-pro)	Peptide	Dipeptide	+	0.0108679	+	0.0116497	-	0.0121286
Pimelic acid	Lipid	Fatty Acid, Dicarboxylate	+	0.0120798	+	0.0224394	+	0.00801895
indoxyl glucuronide	Amino Acid	Tryptophan Metabolism	+	0.0163409	+	0.0202111	+	0.014692
L-Arabitol	Carbohydrate	Pentose Metabolism	-	0.0232213	-	0.0232604	-	0.015148
X - 21842	Unknown	Unknown	-	0.00383112	-	0.00516028	-	0.0169364
Cyclo(his-pro) or X - 15863	Peptide	Dipeptide	+	0.0125098	+	0.0148944	-	0.0171738
X - 13507	Unknown	Unknown	+	0.00363565	+	0.00332291	-	0.0159214
Phosphorylcholine	Lipid	Phospholipid Metabolism	-	0.0163018	-	0.0172791	+	0.0155444
glycoursodeoxycholic acid sulfate (1)	Lipid	Secondary Bile Acid Metabolism	+	0.0449179	+	0.0163409	+	0.0210344
Glycine conjugate of C10H14O2(1)	Partially Characterized Molecules	Partially Characterized Molecules	+	0.0208366	+	0.0128616	+	0.0290554
2-Hydroxy-3-methylbutyric acid	Amino Acid	Leucine, Isoleucine and Valine Metabolism	-	0.0144253	-	0.0123143	-	0.0232777
X - 24587	Unknown	Unknown	-	0.0222439	-	0.0234949	-	0.0185305
X - 12738	Unknown	Unknown	+	0.000703675	+	0.000625489	-	0.0236781
2,8-quinolinediol sulfate or X - 12254	Xenobiotics	Food Component/Plant	+	0.0191947	+	0.0132916	+	0.0172933
X - 24356	Unknown	Unknown	-	0.0191556	-	0.0229085	-	0.0250915
N-methyl-GABA	Amino Acid	Glutamate Metabolism	+	0.0154027	+	0.0067631	-	0.0192652
X - 17692	Unknown	Unknown	-	0.0277952	-	0.0215403	-	0.0242295
Proline betaine	Xenobiotics	Food Component/Plant	-	0.00758405	-	0.00770133	-	0.0232777
3-hydroxyhippurate sulfate	Xenobiotics	Benzoate Metabolism	-	0.00664582	-	0.00883503	-	0.0368047
X - 17690	Unknown	Unknown	+	0.00590305	+	0.00660672	-	0.0290554
4-vinylguaiacol glucuronide	Xenobiotics	Food Component/Plant	+	0.00320563	+	0.00304926	-	0.0250912
Trimethylamine N-oxide	Lipid	Phospholipid Metabolism	-	0.0056294	-	0.00285379	-	0.0327552
X - 17335	Unknown	Unknown	-	0.0131744	-	0.0188428	-	0.0290554
X - 12543	Unknown	Unknown	-	0.00699765	-	0.0137998	-	0.0385129
Allantoin	Nucleotide	Purine Metabolism, (Hypo)Xanthine/Inosine containing	+	0.0126661	+	0.0109461	+	0.0292909
Pipecolic acid	Amino Acid	Lysine Metabolism	+	0.00801407	+	0.00527756	-	0.0385129
Hydroquinone	Xenobiotics	Drug - Topical Agents	+	0.0160281	+	0.0184519	-	0.0290554
Indoxyl sulfate	Xenobiotics	Chemical	+	0.0109851	+	0.0122752	+	0.0941648
maltol sulfate	Xenobiotics	Food Component/Plant	+	0.00324472	+	0.00277561	-	0.0366026
N-carbamoylvaline	Amino Acid	Leucine, Isoleucine and Valine Metabolism	+	0.0232995	+	0.018061	+	0.0421778
11beta-hydroxyetiocholanolone glucuronide*	Lipid	Androgenic Steroids	-	0.0311572	-	0.0198593	-	0.0431937
(4-ethenyl-2-methoxyphenyl)oxidanesulfonic acid	Xenobiotics	Food Component/Plant	+	0.00089914	+	0.00125098	-	0.0375053
Glycine conjugate of C10H12O2	Partially Characterized Molecules	Partially Characterized Molecules	+	0.0100469	+	0.0078577	+	0.055452
X - 15503	Unknown	Unknown	-	0.0175528	-	0.0224785	+	0.0490288
p-Cresol sulfate	Xenobiotics	Benzoate Metabolism	+	0.00250196	+	0.00273651	+	0.301102
Xanthurenic acid	Amino Acid	Tryptophan Metabolism	-	0.0153245	-	0.0207975	-	0.0368123
Phenylacetylalanine	Peptide	Acetylated Peptides	+	0.0134089	+	0.0177482	+	0.0590691
3-Methoxytyrosine	Amino Acid	Tyrosine Metabolism	-	0.0185301	-	0.0216966	+	0.0532072
X - 25406	Unknown	Unknown	+	0.015129	+	0.0165364	+	0.0505074
X - 24352	Unknown	Unknown	-	0.00852228	-	0.0115324	-	0.072541
X - 23644	Unknown	Unknown	+	0.00175919	+	0.000860047	-	0.054435
cis-3,4-methyleneheptanoylcarnitine	Lipid	Fatty Acid Metabolism (Acyl Carnitine, Medium Chain)	+	0.0235731	+	0.0111415	+	0.0565882
Pyrraline	Xenobiotics	Food Component/Plant	+	0.000234558	+	0.000351837	+	0.0715994
X - 18888	Unknown	Unknown	-	0.0102815	-	0.0175137	+	0.072541
X - 18887	Unknown	Unknown	-	0.0299062	-	0.0228303	+	0.0694514
Dopamine 3-O-sulfate	Amino Acid	Tyrosine Metabolism	-	0.00105551	-	0.00156372	-	0.0663189
2-acetamidophenol sulfate or X - 12258	Xenobiotics	Food Component/Plant	-	0.00179828	-	0.00301016	-	0.0633976
heptenedioate (C7:1-DC)*	Lipid	Fatty Acid, Dicarboxylate	+	0.0220876	+	0.0131744	+	0.0581303
Pyridoxal	Cofactors and Vitamins	Vitamin B6 Metabolism	-	0.012197	-	0.010086	-	0.0597875
N-Methyl proline	Amino Acid	Urea cycle; Arginine and Proline Metabolism	-	0.0154418	-	0.0199765	-	0.065895
Phenylalanyl-Glycine	Peptide	Dipeptide	+	0.0102424	+	0.0138389	+	0.0651975
X - 12701	Unknown	Unknown	+	0.00172009	+	0.00160282	+	0.0657419
Ribonic acid	Carbohydrate	Pentose Metabolism	-	0.0251368	-	0.0231431	+	0.0763086
X - 21807	Unknown	Unknown	-	0.0078577	-	0.0148554	-	0.0719474
Oxalic acid	Cofactors and Vitamins	Ascorbate and Aldarate Metabolism	-	0.00992963	-	0.00609851	-	0.0757366
2,3-dihydroxypyridine	Xenobiotics	Food Component/Plant	+	0.00578577	+	0.00512119	-	0.0804488
X - 12689	Unknown	Unknown	-	0.0295152	-	0.0154418	-	0.116112
Indoxyl sulfate	Amino Acid	Tryptophan Metabolism	+	0.0173573	+	0.0169273	+	0.0941648
X - 16087	Unknown	Unknown	-	0.0161454	-	0.0149726	+	0.0760389
p-Hydroxyphenylacetic acid	Amino Acid	Phenylalanine Metabolism	+	0.03276	+	0.0232995	-	0.0728789
Myristoleoylcarnitine (C14:1)* or Myristoleoylcarnitine*	Lipid	Fatty Acid Metabolism (Acyl Carnitine, Monounsaturated)	-	0.012588	-	0.0147772	-	0.0817643
D-2-Hydroxyglutarate	Lipid	Fatty Acid, Dicarboxylate	-	0.0271697	-	0.020993	-	0.0849606
N-Acetylcadaverine	Amino Acid	Lysine Metabolism	+	0.0155981	+	0.00949961	+	0.0993647
X - 17674	Unknown	Unknown	-	0.0351837	-	0.0184128	-	0.0657419
Isoeugenol sulfate	Xenobiotics	Food Component/Plant	+	0.0153636	+	0.013018	-	0.0876596
2-methoxyresorcinol sulfate or 2-methyoxyresorcinol sulfate or X - 17347	Xenobiotics	Chemical	-	0.00351837	-	0.00633307	-	0.0817643
Homocitrulline	Amino Acid	Urea cycle; Arginine and Proline Metabolism	+	0.00863956	+	0.00961689	-	0.0903236
Ectoine	Xenobiotics	Chemical	+	0.00539484	+	0.00340109	-	0.0657419
Fumaric acid	Energy	TCA Cycle	-	0.0297889	-	0.0216575	-	0.102946
Suberic acid	Lipid	Fatty Acid, Dicarboxylate	+	0.00316654	+	0.00344019	+	0.0871856
X - 24344	Unknown	Unknown	+	0.00129007	+	0.00109461	-	0.119713
p-Cresol glucuronide	Amino Acid	Tyrosine Metabolism	+	0.00961689	+	0.00910868	+	0.140232
X - 12027	Unknown	Unknown	+	0.0181001	+	0.0140344	+	0.106175
Uric acid	Nucleotide	Purine Metabolism, (Hypo)Xanthine/Inosine containing	-	0.0139953	-	0.020602	-	0.116624
N-(3-acetamidopropyl)pyrrolidin-2-one	Amino Acid	Polyamine Metabolism	-	0.00488663	-	0.00664582	-	0.145733
X - 12410	Unknown	Unknown	-	0.00398749	-	0.00265833	-	0.133325
X - 17328	Unknown	Unknown	+	0.0110242	+	0.0123534	-	0.131591
Taurolithocholic acid 3-sulfate	Lipid	Secondary Bile Acid Metabolism	-	0.00746677	-	0.00602033	-	0.177044
X - 17010	Unknown	Unknown	+	0.00996873	+	0.00688038	+	0.160902
N-acetylhomocitrulline	Amino Acid	Urea cycle; Arginine and Proline Metabolism	+	0.0103206	+	0.0146208	+	0.15563
X - 13846	Unknown	Unknown	+	0.00215012	+	0.00152463	-	0.155112
X - 25948	Unknown	Unknown	-	0.0118452	-	0.00992963	+	0.138212
4-ethylphenol glucuronide	Xenobiotics	Benzoate Metabolism	+	0.00949961	+	0.0114543	-	0.183669
X - 12847	Unknown	Unknown	+	0.00516028	+	0.00566849	-	0.17109
Isocitric acid	Energy	TCA Cycle	-	0.00555121	-	0.00375293	-	0.208108
Ascorbic acid-2-sulfate	Cofactors and Vitamins	Ascorbate and Aldarate Metabolism	-	0.0141908	-	0.0115715	-	0.217693
2-methylserine	Amino Acid	Glycine, Serine and Threonine Metabolism	-	0.0250977	-	0.0188819	+	0.196993
N-Acetylhistamine	Amino Acid	Histidine Metabolism	+	0.0269351	+	0.0217748	-	0.184637
11-ketoetiocholanolone glucuronide	Lipid	Androgenic Steroids	-	0.0258796	-	0.0207193	-	0.219604
X - 16580	Unknown	Unknown	-	0.0126271	-	0.0127834	-	0.247646
N-Acetylaminooctanoic acid	Lipid	Fatty Acid, Amino	+	0.00574668	+	0.00613761	+	0.256543
N-Acetylisoleucine	Amino Acid	Leucine, Isoleucine and Valine Metabolism	-	0.022283	-	0.0195465	-	0.271885
X - 12193 (X - 13865)	Unknown	Unknown	-	0.0166927	-	0.0234558	+	0.320823
Indolin-2-one	Xenobiotics	Food Component/Plant	+	0.0171618	+	0.0177091	+	0.301989
L-Cystathionine	Amino Acid	Methionine, Cysteine, SAM and Taurine Metabolism	-	0.0229867	-	0.0123925	-	0.301102
p-Cresol sulfate	Xenobiotics	Benzoate Metabolism	+	0.0176701	+	0.0195856	+	0.301102
Spermidine	Amino Acid	Polyamine Metabolism	-	0.0238858	-	0.0154027	-	0.301989
3-Phosphoglyceric acid	Carbohydrate	Glycolysis, Gluconeogenesis, and Pyruvate Metabolism	-	0.00570758	-	0.0039093	+	0.288389
S-(3-hydroxypropyl)mercapturic acid (HPMA)	Xenobiotics	Chemical	-	0.00621579	-	0.00699765	-	0.273842
2-Aminobenzoic acid	Amino Acid	Tryptophan Metabolism	+	0.0279906	+	0.0187256	+	0.289743
Imidazolepropionic acid	Amino Acid	Histidine Metabolism	+	0.0236513	+	0.00789679	+	0.325755
2,6-Dihydroxybenzoic acid	Xenobiotics	Drug - Topical Agents	-	0.00512119	-	0.00813135	-	0.294175
4-Pyridoxic acid	Cofactors and Vitamins	Vitamin B6 Metabolism	-	0.00719312	-	0.00707584	-	0.306856
Alpha-Hydroxyisobutyric acid	Amino Acid	Glutathione Metabolism	-	0.0227131	-	0.0229476	-	0.337254
N6,N6,N6-Trimethyl-L-lysine	Amino Acid	Lysine Metabolism	-	0.00465207	-	0.00351837	+	0.321133
Sebacic acid	Lipid	Fatty Acid, Dicarboxylate	+	0.0211884	+	0.0161845	+	0.336555
Furaneol sulfate or X - 12024	Xenobiotics	Food Component/Plant	+	0.00039093	+	0.000469117	+	0.341168
X - 17704	Unknown	Unknown	+	0.0236904	+	0.0174746	+	0.339476
Kynurenic acid	Amino Acid	Tryptophan Metabolism	-	0.0270524	-	0.0211102	-	0.339049
4-Acetamidobutanoic acid	Amino Acid	Polyamine Metabolism	-	0.0183737	-	0.0208757	-	0.326656
X - 13431	Unknown	Unknown	+	0.0212275	+	0.0171618	+	0.385369
3-methyl catechol sulfate (2)	Xenobiotics	Benzoate Metabolism	+	0.000664582	+	0.00050821	-	0.401315
Phosphate	Energy	Oxidative Phosphorylation	-	0.00985145	-	0.0116888	-	0.378741
Riboflavin	Cofactors and Vitamins	Riboflavin Metabolism	-	0.00695856	-	0.00879593	+	0.377386
3-ethylcatechol sulfate (2)	Xenobiotics	Food Component/Plant	+	0.000625489	+	0.000781861	-	0.418268
X - 24637	Unknown	Unknown	+	0.00774042	+	0.00715403	+	0.46038
[2-methoxy-4-(prop-2-en-1-yl)phenyl]oxidanesulfonic acid	Xenobiotics	Food Component/Plant	-	0.00359656	-	0.00433933	-	0.365306
S-carboxyethylcysteine	Amino Acid	Methionine, Cysteine, SAM and Taurine Metabolism	-	0.0103987	-	0.0103597	-	0.412257
X - 23654	Unknown	Unknown	-	0.0232604	-	0.0198984	+	0.389901
3-Amino-2-piperidone	Amino Acid	Urea cycle; Arginine and Proline Metabolism	+	0.0144644	+	0.0105551	+	0.546345
4-Hydroxystyrene	Xenobiotics	Benzoate Metabolism	+	0.00234558	+	0.00254105	-	0.403792
Nicotinamide N-oxide	Cofactors and Vitamins	Nicotinate and Nicotinamide Metabolism	+	0.0233385	+	0.0129398	-	0.524904
2-Pyrrolidinone	Amino Acid	Glutamate Metabolism	-	0.0204457	-	0.0196638	-	0.417579
L-Asparagine	Amino Acid	Alanine and Aspartate Metabolism	+	0.0195465	+	0.0193511	+	0.513459
X - 12821	Unknown	Unknown	-	0.0123143	-	0.0129789	+	0.464888
Dopamine	Amino Acid	Tyrosine Metabolism	-	0.0249023	-	0.0103987	+	0.5052
X - 25983	Unknown	Unknown	-	0.00789679	-	0.0142299	+	0.591223
X - 21803	Unknown	Unknown	-	0.0279124	-	0.0179437	+	0.473642
phenylacetylthreonine	Peptide	Acetylated Peptides	+	0.0177482	+	0.023104	+	0.559279
Cysteine-S-sulfate	Amino Acid	Methionine, Cysteine, SAM and Taurine Metabolism	-	0.0184519	-	0.0183737	-	0.551515
N-Acetyl-Isoputreanine	Amino Acid	Polyamine Metabolism	-	0.00914777	-	0.0084441	-	0.522556
Ortho-Hydroxyphenylacetic acid	Amino Acid	Phenylalanine Metabolism	-	0.0166536	-	0.0188038	-	0.464888
Gluconic acid	Xenobiotics	Food Component/Plant	-	0.026896	-	0.0220876	+	0.496308
X - 23659	Unknown	Unknown	-	0.0142299	-	0.0120016	+	0.551515
X - 12007	Unknown	Unknown	+	0.00265833	+	0.00269742	+	0.591223
7-Ketodeoxycholic acid	Lipid	Secondary Bile Acid Metabolism	+	0.0395622	+	0.0219703	+	0.611953
Glycerol 3-phosphate	Lipid	Glycerolipid Metabolism	-	0.00648944	-	0.0061767	+	0.588197
X - 24359	Unknown	Unknown	-	0.0210321	-	0.0171228	+	0.645134
N-Acetyl-L-alanine	Amino Acid	Alanine and Aspartate Metabolism	+	0.00754496	+	0.00746677	-	0.552012
Ne,Ne dimethyllysine	Amino Acid	Lysine Metabolism	-	0.00551212	-	0.00484754	+	0.553097
N2-Acetyl,N6,N6-DimethyllysineI	Amino Acid	Lysine Metabolism	-	0.006724	-	0.00539484	+	0.553364
X - 24410	Unknown	Unknown	+	0.0101642	+	0.00469116	+	0.633936
4-Trimethylammoniobutanoic acid	Lipid	Carnitine Metabolism	+	0.0412041	+	0.0233385	+	0.551515
Hexanoylglycine	Lipid	Fatty Acid Metabolism (Acyl Glycine)	-	0.017631	-	0.0213448	-	0.577518
X - 12407	Unknown	Unknown	+	0.00242377	+	0.00430024	+	0.601623
gamma-Glutamylhistidine	Peptide	Gamma-glutamyl Amino Acid	+	0.00906959	+	0.0204457	+	0.647663
ethyl maltol sulfate	Xenobiotics	Food Component/Plant	-	0.00684128	-	0.0119625	+	0.601506
Azelaic acid	Lipid	Fatty Acid, Dicarboxylate	+	0.0104378	+	0.00906959	+	0.661687
5-hydroxypicolinic acid	Amino Acid	Tryptophan Metabolism	+	0.0269742	+	0.0222439	-	0.626072
N,N-dimethyl-5-aminovalerate	Amino Acid	Lysine Metabolism	-	0.0297107	-	0.0175528	+	0.60137
N-a-Acetylcitrulline	Amino Acid	Urea cycle; Arginine and Proline Metabolism	-	0.0229476	-	0.0169664	+	0.628295
X - 23665	Unknown	Unknown	-	0.0342455	-	0.0213057	+	0.646799
Erythritol	Xenobiotics	Food Component/Plant	-	0.0133307	-	0.0107506	-	0.684951
X - 17689	Unknown	Unknown	+	0.00199374	+	0.00234558	-	0.559279
4-Hydroxy-L-glutamic acid	Amino Acid	Glutamate Metabolism	+	0.0118843	+	0.0112588	+	0.599647
X - 13874	Unknown	Unknown	+	0.0103597	+	0.013448	+	0.60795
X - 12216	Unknown	Unknown	+	0.0104769	+	0.0144253	-	0.618557
Indoleacetyl glutamine	Amino Acid	Tryptophan Metabolism	-	0.0316263	-	0.0228694	-	0.619932
N-a-Acetyl-L-arginine	Amino Acid	Urea cycle; Arginine and Proline Metabolism	-	0.0318999	-	0.0224003	+	0.646095
Erythronic acid	Carbohydrate	Aminosugar Metabolism	-	0.0171228	-	0.0165754	+	0.659953
pregnenetriol sulfate*	Lipid	Pregnenolone Steroids	+	0.0190774	+	0.0183346	+	0.675452
X - 13729	Unknown	Unknown	+	0.0195074	+	0.0200938	-	0.646799
5-Hydroxyindoleacetic acid	Amino Acid	Tryptophan Metabolism	-	0.00160282	-	0.00191556	-	0.646197
pantoate	Cofactors and Vitamins	Pantothenate and CoA Metabolism	+	0.0164582	+	0.0226349	-	0.69922
Alpha-N-Phenylacetyl-L-glutamine	Peptide	Acetylated Peptides	+	0.0231822	+	0.0230258	-	0.640004
(2,4 or 2,5)-dimethylphenol sulfate	Xenobiotics	Food Component/Plant	+	0.0011337	+	0.00121188	-	0.723106
N-acetyl-1-methylhistidine*	Amino Acid	Histidine Metabolism	-	0.018491	-	0.013878	-	0.714669
Equol glucuronide	Xenobiotics	Food Component/Plant	+	0.024785	+	0.01595	+	0.714669
X - 12818	Unknown	Unknown	+	0.0287725	+	0.0225176	-	0.703657
Pterin	Cofactors and Vitamins	Pterin Metabolism	-	0.0124316	-	0.0095778	-	0.786194
N-Acetylglutamic acid	Amino Acid	Glutamate Metabolism	-	0.0187256	-	0.0172009	-	0.712467
3-acetylphenol sulfate	Xenobiotics	Chemical	+	0.0118061	+	0.0118061	-	0.75697
X - 11612	Unknown	Unknown	-	0.0111415	-	0.0114934	-	0.730733
thioproline	Xenobiotics	Chemical	-	0.0156763	-	0.0143471	-	0.73498
genistein sulfate	Xenobiotics	Food Component/Plant	+	0.00594214	+	0.0056294	+	0.755191
glucuronide of C10H18O2 (3)*	Partially Characterized Molecules	Partially Characterized Molecules	-	0.00609851	-	0.00488663	-	0.747907
Lanthionine	Amino Acid	Methionine, Cysteine, SAM and Taurine Metabolism	+	0.008405	+	0.0118843	+	0.786339
X - 12713	Unknown	Unknown	-	0.00891321	-	0.0153245	-	0.802611
Hexanoylglutamine or X - 12824	Lipid	Fatty Acid Metabolism (Acyl Glutamine)	-	0.010086	-	0.0157545	-	0.842905
X - 12714 (X - 17309)	Unknown	Unknown	+	0.000547303	+	0.000703675	-	0.776462
X - 24767	Unknown	Unknown	+	0.0165754	+	0.0145817	+	0.943205
Hydantoin-5-propionic acid	Amino Acid	Histidine Metabolism	-	0.0167318	-	0.0233776	+	0.852975
Prolylglycine	Peptide	Dipeptide	-	0.00680219	-	0.00598123	+	0.911096
N(6)-Methyllysine	Amino Acid	Lysine Metabolism	-	0.0225567	-	0.0210711	-	0.938218
X - 23739	Unknown	Unknown	+	0.005043	+	0.00734949	-	0.817035
phenylacetylhistidine	Peptide	Acetylated Peptides	+	0.0194683	+	0.0204848	-	0.808633
X - 23890	Unknown	Unknown	+	0.0226349	+	0.0168491	+	0.812433
2-methoxyhydroquinone sulfate (1)	Xenobiotics	Benzoate Metabolism	+	0.0200547	+	0.0108288	-	0.819721
N-carbamoylalanine	Amino Acid	Alanine and Aspartate Metabolism	+	0.00203284	+	0.00215012	+	0.942472
4-Hydroxyphenylpyruvic acid	Amino Acid	Tyrosine Metabolism	+	0.0173964	+	0.0157936	+	0.927719
Umbelliferone sulfate or X - 18241	Xenobiotics	Food Component/Plant	-	0.00125098	-	0.00258014	+	0.920772
N-Acetylthreonine	Amino Acid	Glycine, Serine and Threonine Metabolism	-	0.0175137	-	0.0108679	-	0.950419
X - 25454	Unknown	Unknown	-	0.00519938	-	0.00496482	-	0.983761
Sulfolithocholylglycine	Lipid	Secondary Bile Acid Metabolism	-	0.0128225	-	0.0113761	+	0.947627
N2-acetyl,N6-methyllysine	Amino Acid	Lysine Metabolism	-	0.0157936	-	0.014269	+	0.911096
X - 17735	Unknown	Unknown	-	0.00836591	-	0.0180219	-	0.945945
X - 12812	Unknown	Unknown	-	0.00930414	-	0.00480844	-	0.945945
2-aminophenol sulphate	Xenobiotics	Food Component/Plant	-	0.00715403	-	0.0140735	+	0.950419
Beta-citrylglutamate or X - 12748	Amino Acid	Glutamate Metabolism	-	0.0299844	-	0.0200547	+	0.899624
Imidazoleacetic acid riboside	Amino Acid	Histidine Metabolism	-	0.0179828	-	0.0214621	-	0.951887
X - 23997	Unknown	Unknown	+	0.0215794	+	0.0205238	-	0.961217
